# Supplementary material for: Electronic signatures of Lorentzian dynamics and charge fluctuations in lithiated graphite structures
Source: Nat Commun. 2023 Apr 21;14:2291. doi: 10.1038/s41467-023-37857-3 (PMC10121681; doi:10.1038/s41467-023-37857-3)
Supplement: Supplementary file 4 — Source Dataset [file 41467_2023_37857_MOESM4_ESM.xlsx]

## Sheet: GraphiteFig1b
Energy	Intensity
281.422	0
281.439	0
281.457	0
281.474	0
281.492	0
281.509	0
281.527	0
281.544	0
281.561	0
281.579	0
281.596	0
281.614	0
281.631	0
281.649	0
281.666	0
281.683	0
281.701	0
281.718	0
281.736	0
281.753	0
281.771	0
281.788	0
281.805	0
281.823	0
281.84	0
281.858	0
281.875	0
281.893	0
281.91	0
281.927	0
281.945	0
281.962	0
281.98	0
281.997	0
282.014	0
282.032	0
282.049	0
282.067	0
282.084	0
282.102	0
282.119	0
282.136	0
282.154	0
282.171	0
282.189	0
282.206	0
282.224	0
282.241	0
282.258	0
282.276	0
282.293	0
282.311	0
282.328	0
282.346	0
282.363	0
282.38	0
282.398	0
282.415	0
282.433	0
282.45	0
282.468	0
282.485	0
282.502	0
282.52	0
282.537	0
282.555	0
282.572	0
282.59	0
282.607	0
282.624	0
282.642	0
282.659	0
282.677	0
282.694	0
282.712	0
282.729	0
282.746	0
282.764	0
282.781	0
282.799	0
282.816	0
282.834	0
282.851	0
282.868	0
282.886	0
282.903	0
282.921	0
282.938	0
282.956	0
282.973	0
282.99	0
283.008	0
283.025	0
283.043	0
283.06	0
283.078	0
283.095	0
283.112	0
283.13	0
283.147	0
283.165	0
283.182	0
283.199	0
283.217	0
283.234	0
283.252	0
283.269	0
283.287	0
283.304	0
283.321	0
283.339	0
283.356	0
283.374	0
283.391	0
283.409	0
283.426	0
283.443	0
283.461	0
283.478	0
283.496	0
283.513	0
283.531	0
283.548	0
283.565	0
283.583	0
283.6	0
283.618	0
283.635	0
283.653	0
283.67	0
283.687	0
283.705	0
283.722	0
283.74	0
283.757	0
283.775	0
283.792	0
283.809	0
283.827	0
283.844	0
283.862	0
283.879	0
283.897	0
283.914	0
283.931	0
283.949	0
283.966	0
283.984	0
284.001	1.99435e-11
284.019	3.22559e-11
284.036	6.75266e-11
284.053	1.26224e-10
284.071	1.8521e-10
284.088	2.46313e-10
284.106	3.18831e-10
284.123	4.14015e-10
284.141	5.42082e-10
284.158	7.08177e-10
284.175	9.13915e-10
284.193	1.17206e-09
284.21	1.49956e-09
284.228	1.91498e-09
284.245	2.44125e-09
284.263	3.10594e-09
284.28	3.94435e-09
284.297	4.99929e-09
284.315	6.32427e-09
284.332	7.98504e-09
284.35	1.00628e-08
284.367	1.2658e-08
284.385	1.58921e-08
284.402	1.99148e-08
284.419	2.49086e-08
284.437	3.10956e-08
284.454	3.87457e-08
284.472	4.81874e-08
284.489	5.98173e-08
284.506	7.41153e-08
284.524	9.1658e-08
284.541	1.13141e-07
284.559	1.39398e-07
284.576	1.71426e-07
284.594	2.10417e-07
284.611	2.57792e-07
284.628	3.15238e-07
284.646	3.84762e-07
284.663	4.68734e-07
284.681	5.69961e-07
284.698	6.91747e-07
284.716	8.37979e-07
284.733	1.01322e-06
284.75	1.2228e-06
284.768	1.47296e-06
284.785	1.77097e-06
284.803	2.12527e-06
284.82	2.54568e-06
284.838	3.04352e-06
284.855	3.6319e-06
284.872	4.32589e-06
284.89	5.14284e-06
284.907	6.1026e-06
284.925	7.2279e-06
284.942	8.54463e-06
284.96	1.00823e-05
284.977	1.18745e-05
284.994	1.3959e-05
285.012	1.63787e-05
285.029	1.91818e-05
285.047	2.24226e-05
285.064	2.61619e-05
285.082	3.04677e-05
285.099	3.54159e-05
285.116	4.10905e-05
285.134	4.75853e-05
285.151	5.50037e-05
285.169	6.34598e-05
285.186	7.3079e-05
285.204	8.3999e-05
285.221	9.63704e-05
285.238	0.000110357
285.256	0.000126139
285.273	0.000143908
285.291	0.000163874
285.308	0.000186261
285.326	0.000211313
285.343	0.000239287
285.36	0.00027046
285.378	0.000305124
285.395	0.000343591
285.413	0.000386186
285.43	0.000433255
285.448	0.000485158
285.465	0.000542268
285.482	0.000604974
285.5	0.000673679
285.517	0.000748795
285.535	0.000830741
285.552	0.000919948
285.57	0.00101685
285.587	0.00112187
285.604	0.00123545
285.622	0.00135801
285.639	0.00148997
285.657	0.00163174
285.674	0.0017837
285.691	0.00194621
285.709	0.00211961
285.726	0.00230422
285.744	0.0025003
285.761	0.00270808
285.779	0.00292774
285.796	0.00315941
285.813	0.00340317
285.831	0.00365903
285.848	0.00392693
285.866	0.00420675
285.883	0.0044983
285.901	0.0048013
285.918	0.0051154
285.935	0.00544015
285.953	0.00577503
285.97	0.00611944
285.988	0.00647268
286.005	0.00683397
286.023	0.00720246
286.04	0.00757718
286.057	0.00795713
286.075	0.0083412
286.092	0.00872823
286.11	0.00911699
286.127	0.00950618
286.145	0.00989448
286.162	0.0102805
286.179	0.0106628
286.197	0.01104
286.214	0.0114106
286.232	0.0117731
286.249	0.0121262
286.267	0.0124684
286.284	0.0127982
286.301	0.0131144
286.319	0.0134156
286.336	0.0137006
286.354	0.0139682
286.371	0.0142173
286.389	0.014447
286.406	0.0146562
286.423	0.0148442
286.441	0.0150104
286.458	0.0151541
286.476	0.0152749
286.493	0.0153725
286.511	0.0154466
286.528	0.0154972
286.545	0.0155244
286.563	0.0155284
286.58	0.0155094
286.598	0.0154678
286.615	0.0154043
286.633	0.0153193
286.65	0.0152138
286.667	0.0150885
286.685	0.0149444
286.702	0.0147824
286.72	0.0146036
286.737	0.0144092
286.755	0.0142003
286.772	0.0139781
286.789	0.0137439
286.807	0.013499
286.824	0.0132445
286.842	0.0129819
286.859	0.0127123
286.877	0.0124369
286.894	0.0121571
286.911	0.0118739
286.929	0.0115885
286.946	0.0113021
286.964	0.0110156
286.981	0.01073
286.998	0.0104463
287.016	0.0101653
287.033	0.00988794
287.051	0.0096148
287.068	0.00934661
287.086	0.00908398
287.103	0.00882743
287.12	0.00857745
287.138	0.00833443
287.155	0.00809874
287.173	0.00787065
287.19	0.0076504
287.208	0.00743817
287.225	0.00723409
287.242	0.00703823
287.26	0.00685063
287.277	0.0066713
287.295	0.00650019
287.312	0.00633723
287.33	0.00618231
287.347	0.00603532
287.364	0.0058961
287.382	0.00576448
287.399	0.00564027
287.417	0.00552326
287.434	0.00541323
287.452	0.00530997
287.469	0.00521323
287.486	0.00512277
287.504	0.00503835
287.521	0.00495973
287.539	0.00488665
287.556	0.00481886
287.574	0.00475611
287.591	0.00469815
287.608	0.00464473
287.626	0.00459562
287.643	0.00455057
287.661	0.00450934
287.678	0.00447169
287.696	0.0044374
287.713	0.00440624
287.73	0.004378
287.748	0.00435245
287.765	0.00432938
287.783	0.00430858
287.8	0.00428987
287.818	0.00427303
287.835	0.00425788
287.852	0.00424424
287.87	0.00423193
287.887	0.00422077
287.905	0.0042106
287.922	0.00420127
287.94	0.00419261
287.957	0.00418448
287.974	0.00417676
287.992	0.00416929
288.009	0.00416197
288.027	0.00415467
288.044	0.0041473
288.062	0.00413974
288.079	0.00413191
288.096	0.00412373
288.114	0.00411512
288.131	0.00410602
288.149	0.00409637
288.166	0.00408612
288.183	0.00407523
288.201	0.00406366
288.218	0.0040514
288.236	0.00403842
288.253	0.00402471
288.271	0.00401028
288.288	0.00399512
288.305	0.00397924
288.323	0.00396267
288.34	0.00394542
288.358	0.00392752
288.375	0.003909
288.393	0.00388989
288.41	0.00387022
288.427	0.00385005
288.445	0.00382941
288.462	0.00380835
288.48	0.0037869
288.497	0.00376512
288.515	0.00374305
288.532	0.00372073
288.549	0.0036982
288.567	0.00367551
288.584	0.0036527
288.602	0.00362979
288.619	0.00360684
288.637	0.00358386
288.654	0.00356089
288.671	0.00353794
288.689	0.00351505
288.706	0.00349223
288.724	0.00346948
288.741	0.00344683
288.759	0.00342427
288.776	0.00340181
288.793	0.00337945
288.811	0.00335718
288.828	0.003335
288.846	0.0033129
288.863	0.00329086
288.881	0.00326887
288.898	0.00324692
288.915	0.00322499
288.933	0.00320305
288.95	0.0031811
288.968	0.00315911
288.985	0.00313706
289.003	0.00311494
289.02	0.00309273
289.037	0.00307041
289.055	0.00304797
289.072	0.00302539
289.09	0.00300268
289.107	0.00297982
289.125	0.00295681
289.142	0.00293365
289.159	0.00291033
289.177	0.00288688
289.194	0.0028633
289.212	0.0028396
289.229	0.0028158
289.247	0.00279192
289.264	0.002768
289.281	0.00274405
289.299	0.00272011
289.316	0.00269622
289.334	0.00267241
289.351	0.00264873
289.368	0.00262523
289.386	0.00260195
289.403	0.00257895
289.421	0.00255627
289.438	0.00253398
289.456	0.00251212
289.473	0.00249075
289.49	0.00246994
289.508	0.00244973
289.525	0.00243019
289.543	0.00241137
289.56	0.00239334
289.578	0.00237613
289.595	0.00235982
289.612	0.00234444
289.63	0.00233005
289.647	0.00231669
289.665	0.00230441
289.682	0.00229325
289.7	0.00228324
289.717	0.00227441
289.734	0.00226679
289.752	0.0022604
289.769	0.00225526
289.787	0.00225139
289.804	0.00224879
289.822	0.00224746
289.839	0.00224739
289.856	0.00224859
289.874	0.00225103
289.891	0.00225469
289.909	0.00225955
289.926	0.00226558
289.944	0.00227273
289.961	0.00228096
289.978	0.00229023
289.996	0.00230048
290.013	0.00231165
290.031	0.00232368
290.048	0.0023365
290.066	0.00235004
290.083	0.00236422
290.1	0.00237897
290.118	0.00239421
290.135	0.00240986
290.153	0.00242583
290.17	0.00244203
290.188	0.00245838
290.205	0.0024748
290.222	0.0024912
290.24	0.0025075
290.257	0.00252362
290.275	0.00253948
290.292	0.00255501
290.31	0.00257014
290.327	0.0025848
290.344	0.00259893
290.362	0.00261248
290.379	0.0026254
290.397	0.00263764
290.414	0.00264918
290.432	0.00265998
290.449	0.00267003
290.466	0.00267931
290.484	0.00268782
290.501	0.00269558
290.519	0.00270258
290.536	0.00270886
290.554	0.00271444
290.571	0.00271937
290.588	0.00272369
290.606	0.00272745
290.623	0.00273073
290.641	0.00273358
290.658	0.00273609
290.675	0.00273835
290.693	0.00274043
290.71	0.00274243
290.728	0.00274446
290.745	0.00274661
290.763	0.002749
290.78	0.00275173
290.797	0.00275491
290.815	0.00275866
290.832	0.00276309
290.85	0.00276832
290.867	0.00277446
290.885	0.00278162
290.902	0.00278993
290.919	0.00279948
290.937	0.0028104
290.954	0.00282278
290.972	0.00283674
290.989	0.00285236
291.007	0.00286975
291.024	0.002889
291.041	0.00291021
291.059	0.00293344
291.076	0.0029588
291.094	0.00298635
291.111	0.00301617
291.129	0.00304832
291.146	0.00308288
291.163	0.00311989
291.181	0.00315943
291.198	0.00320154
291.216	0.00324627
291.233	0.00329367
291.251	0.00334377
291.268	0.00339661
291.285	0.00345223
291.303	0.00351065
291.32	0.0035719
291.338	0.00363599
291.355	0.00370295
291.373	0.00377278
291.39	0.00384549
291.407	0.00392107
291.425	0.00399953
291.442	0.00408085
291.46	0.00416501
291.477	0.004252
291.495	0.00434177
291.512	0.0044343
291.529	0.00452953
291.547	0.00462742
291.564	0.00472789
291.582	0.00483089
291.599	0.00493632
291.617	0.0050441
291.634	0.00515414
291.651	0.00526632
291.669	0.00538053
291.686	0.00549663
291.704	0.0056145
291.721	0.00573398
291.739	0.00585492
291.756	0.00597715
291.773	0.0061005
291.791	0.00622479
291.808	0.00634982
291.826	0.00647541
291.843	0.00660134
291.86	0.00672741
291.878	0.00685341
291.895	0.00697911
291.913	0.00710431
291.93	0.00722877
291.948	0.00735227
291.965	0.00747459
291.982	0.00759551
292	0.0077148
292.017	0.00783227
292.035	0.00794768
292.052	0.00806084
292.07	0.00817156
292.087	0.00827963
292.104	0.00838488
292.122	0.00848714
292.139	0.00858624
292.157	0.00868204
292.174	0.00877441
292.192	0.00886321
292.209	0.00894834
292.226	0.0090297
292.244	0.00910721
292.261	0.00918081
292.279	0.00925044
292.296	0.00931606
292.314	0.00937767
292.331	0.00943524
292.348	0.0094888
292.366	0.00953836
292.383	0.00958397
292.401	0.00962567
292.418	0.00966354
292.436	0.00969765
292.453	0.00972811
292.47	0.009755
292.488	0.00977845
292.505	0.00979859
292.523	0.00981554
292.54	0.00982945
292.558	0.00984048
292.575	0.00984877
292.592	0.00985449
292.61	0.00985781
292.627	0.0098589
292.645	0.00985794
292.662	0.00985509
292.68	0.00985053
292.697	0.00984443
292.714	0.00983698
292.732	0.00982834
292.749	0.00981867
292.767	0.00980815
292.784	0.00979694
292.802	0.00978518
292.819	0.00977302
292.836	0.00976061
292.854	0.00974808
292.871	0.00973556
292.889	0.00972316
292.906	0.00971099
292.924	0.00969916
292.941	0.00968775
292.958	0.00967684
292.976	0.00966652
292.993	0.00965683
293.011	0.00964784
293.028	0.00963959
293.046	0.0096321
293.063	0.00962541
293.08	0.00961952
293.098	0.00961445
293.115	0.0096102
293.133	0.00960674
293.15	0.00960406
293.167	0.00960213
293.185	0.00960093
293.202	0.0096004
293.22	0.0096005
293.237	0.00960117
293.255	0.00960236
293.272	0.00960401
293.289	0.00960604
293.307	0.00960838
293.324	0.00961096
293.342	0.0096137
293.359	0.00961652
293.377	0.00961934
293.394	0.00962208
293.411	0.00962464
293.429	0.00962696
293.446	0.00962894
293.464	0.00963051
293.481	0.00963158
293.499	0.00963208
293.516	0.00963194
293.533	0.00963108
293.551	0.00962943
293.568	0.00962693
293.586	0.00962352
293.603	0.00961914
293.621	0.00961373
293.638	0.00960726
293.655	0.00959967
293.673	0.00959094
293.69	0.00958102
293.708	0.0095699
293.725	0.00955755
293.743	0.00954395
293.76	0.00952909
293.777	0.00951298
293.795	0.0094956
293.812	0.00947696
293.83	0.00945707
293.847	0.00943594
293.865	0.0094136
293.882	0.00939005
293.899	0.00936534
293.917	0.00933948
293.934	0.00931251
293.952	0.00928446
293.969	0.00925537
293.987	0.00922528
294.004	0.00919423
294.021	0.00916225
294.039	0.00912939
294.056	0.0090957
294.074	0.00906122
294.091	0.009026
294.109	0.00899007
294.126	0.00895348
294.143	0.00891628
294.161	0.0088785
294.178	0.0088402
294.196	0.00880141
294.213	0.00876218
294.231	0.00872254
294.248	0.00868252
294.265	0.00864218
294.283	0.00860154
294.3	0.00856064
294.318	0.0085195
294.335	0.00847817
294.352	0.00843668
294.37	0.00839504
294.387	0.00835329
294.405	0.00831146
294.422	0.00826956
294.44	0.00822762
294.457	0.00818567
294.474	0.00814372
294.492	0.00810178
294.509	0.00805988
294.527	0.00801803
294.544	0.00797624
294.562	0.00793452
294.579	0.00789288
294.596	0.00785133
294.614	0.00780986
294.631	0.00776849
294.649	0.00772721
294.666	0.00768603
294.684	0.00764492
294.701	0.0076039
294.718	0.00756295
294.736	0.00752206
294.753	0.00748121
294.771	0.0074404
294.788	0.00739961
294.806	0.00735882
294.823	0.007318
294.84	0.00727715
294.858	0.00723624
294.875	0.00719525
294.893	0.00715416
294.91	0.00711295
294.928	0.00707159
294.945	0.00703007
294.962	0.00698837
294.98	0.00694647
294.997	0.00690435
295.015	0.00686201
295.032	0.00681944
295.05	0.00677662
295.067	0.00673356
295.084	0.00669024
295.102	0.00664669
295.119	0.0066029
295.137	0.00655889
295.154	0.00651467
295.172	0.00647027
295.189	0.00642571
295.206	0.00638101
295.224	0.00633623
295.241	0.00629138
295.259	0.00624652
295.276	0.00620169
295.294	0.00615695
295.311	0.00611234
295.328	0.00606793
295.346	0.00602377
295.363	0.00597992
295.381	0.00593646
295.398	0.00589344
295.416	0.00585093
295.433	0.00580899
295.45	0.0057677
295.468	0.00572712
295.485	0.00568732
295.503	0.00564835
295.52	0.00561028
295.537	0.00557316
295.555	0.00553706
295.572	0.00550203
295.59	0.00546811
295.607	0.00543535
295.625	0.00540378
295.642	0.00537345
295.659	0.00534439
295.677	0.00531662
295.694	0.00529016
295.712	0.00526504
295.729	0.00524125
295.747	0.00521881
295.764	0.00519772
295.781	0.00517797
295.799	0.00515955
295.816	0.00514245
295.834	0.00512665
295.851	0.00511213
295.869	0.00509886
295.886	0.00508681
295.903	0.00507595
295.921	0.00506624
295.938	0.00505764
295.956	0.00505012
295.973	0.00504362
295.991	0.00503809
296.008	0.00503351
296.025	0.0050298
296.043	0.00502693
296.06	0.00502485
296.078	0.00502351
296.095	0.00502285
296.113	0.00502284
296.13	0.00502341
296.147	0.00502453
296.165	0.00502614
296.182	0.0050282
296.2	0.00503068
296.217	0.00503352
296.235	0.00503668
296.252	0.00504014
296.269	0.00504385
296.287	0.00504777
296.304	0.00505189
296.322	0.00505616
296.339	0.00506055
296.357	0.00506505
296.374	0.00506964
296.391	0.00507427
296.409	0.00507895
296.426	0.00508365
296.444	0.00508836
296.461	0.00509307
296.479	0.00509775
296.496	0.00510241
296.513	0.00510703
296.531	0.00511162
296.548	0.00511615
296.566	0.00512064
296.583	0.00512508
296.601	0.00512946
296.618	0.00513379
296.635	0.00513807
296.653	0.00514231
296.67	0.00514649
296.688	0.00515063
296.705	0.00515473
296.723	0.0051588
296.74	0.00516284
296.757	0.00516685
296.775	0.00517084
296.792	0.00517481
296.81	0.00517878
296.827	0.00518274
296.844	0.0051867
296.862	0.00519067
296.879	0.00519466
296.897	0.00519865
296.914	0.00520267
296.932	0.00520672
296.949	0.00521079
296.966	0.00521489
296.984	0.00521904
297.001	0.00522322
297.019	0.00522745
297.036	0.00523172
297.054	0.00523604
297.071	0.00524042
297.088	0.00524485
297.106	0.00524933
297.123	0.00525387
297.141	0.00525848
297.158	0.00526315
297.176	0.00526788
297.193	0.00527269
297.21	0.00527756
297.228	0.00528252
297.245	0.00528755
297.263	0.00529266
297.28	0.00529786
297.298	0.00530314
297.315	0.00530853
297.332	0.00531401
297.35	0.00531959
297.367	0.00532529
297.385	0.0053311
297.402	0.00533702
297.42	0.00534308
297.437	0.00534926
297.454	0.00535558
297.472	0.00536204
297.489	0.00536865
297.507	0.00537541
297.524	0.00538232
297.542	0.0053894
297.559	0.00539663
297.576	0.00540403
297.594	0.00541159
297.611	0.00541931
297.629	0.0054272
297.646	0.00543525
297.664	0.00544345
297.681	0.00545181
297.698	0.0054603
297.716	0.00546893
297.733	0.00547767
297.751	0.00548652
297.768	0.00549546
297.786	0.00550447
297.803	0.00551353
297.82	0.0055226
297.838	0.00553168
297.855	0.00554071
297.873	0.00554968
297.89	0.00555855
297.908	0.00556726
297.925	0.0055758
297.942	0.00558409
297.96	0.00559211
297.977	0.00559979
297.995	0.00560708
298.012	0.00561391
298.029	0.00562024
298.047	0.00562598
298.064	0.00563108
298.082	0.00563546
298.099	0.00563904
298.117	0.00564176
298.134	0.00564352
298.151	0.00564425
298.169	0.00564386
298.186	0.00564227
298.204	0.00563939
298.221	0.00563512
298.239	0.00562937
298.256	0.00562206
298.273	0.00561309
298.291	0.00560236
298.308	0.00558979
298.326	0.00557528
298.343	0.00555874
298.361	0.00554009
298.378	0.00551922
298.395	0.00549607
298.413	0.00547054
298.43	0.00544256
298.448	0.00541205
298.465	0.00537895
298.483	0.0053432
298.5	0.00530473
298.517	0.00526349
298.535	0.00521944
298.552	0.00517254
298.57	0.00512278
298.587	0.00507011
298.605	0.00501455
298.622	0.00495608
298.639	0.0048947
298.657	0.00483046
298.674	0.00476337
298.692	0.00469348
298.709	0.00462083
298.727	0.00454549
298.744	0.00446754
298.761	0.00438706
298.779	0.00430414
298.796	0.0042189
298.814	0.00413144
298.831	0.00404191
298.849	0.00395043
298.866	0.00385715
298.883	0.00376222
298.901	0.00366581
298.918	0.00356807
298.936	0.00346921
298.953	0.00336938
298.971	0.00326879
298.988	0.00316758
299.005	0.00267162
299.023	0.00258213
299.04	0.00196739
299.058	0.00107127

## Sheet: StageIFig1b
Energy	Intensity
281.378	0
281.396	0
281.413	0
281.43	0
281.448	0
281.465	0
281.482	0
281.5	0
281.517	0
281.534	0
281.552	0
281.569	0
281.586	0
281.604	0
281.621	0
281.638	0
281.656	0
281.673	0
281.69	0
281.708	0
281.725	0
281.742	0
281.76	0
281.777	0
281.794	0
281.811	0
281.829	0
281.846	0
281.863	0
281.881	0
281.898	0
281.915	0
281.933	0
281.95	0
281.967	0
281.985	0
282.002	0
282.019	0
282.037	0
282.054	0
282.071	0
282.089	0
282.106	0
282.123	0
282.141	0
282.158	0
282.175	0
282.193	0
282.21	0
282.227	0
282.245	0
282.262	0
282.279	0
282.296	0
282.314	0
282.331	0
282.348	0
282.366	0
282.383	0
282.4	0
282.418	0
282.435	0
282.452	0
282.47	0
282.487	0
282.504	0
282.522	0
282.539	0
282.556	0
282.574	0
282.591	0
282.608	0
282.626	0
282.643	0
282.66	0
282.678	0
282.695	0
282.712	0
282.729	0
282.747	0
282.764	0
282.781	0
282.799	0
282.816	0
282.833	0
282.851	0
282.868	0
282.885	0
282.903	0
282.92	0
282.937	0
282.955	0
282.972	0
282.989	0
283.007	0
283.024	0
283.041	0
283.059	0
283.076	0
283.093	0
283.111	0
283.128	0
283.145	0
283.162	0
283.18	0
283.197	0
283.214	0
283.232	0
283.249	0
283.266	0
283.284	0
283.301	0
283.318	0
283.336	0
283.353	0
283.37	0
283.388	0
283.405	0
283.422	0
283.44	0
283.457	0
283.474	0
283.492	0
283.509	0
283.526	0
283.544	0
283.561	0
283.578	0
283.595	0
283.613	0
283.63	0
283.647	0
283.665	0
283.682	0
283.699	0
283.717	0
283.734	0
283.751	0
283.769	0
283.786	0
283.803	0
283.821	0
283.838	0
283.855	0
283.873	0
283.89	0
283.907	0
283.925	0
283.942	0
283.959	0
283.977	0
283.994	0
284.011	0
284.028	0
284.046	1e-10
284.063	1e-10
284.08	1e-10
284.098	2e-10
284.115	2e-10
284.132	3e-10
284.15	3e-10
284.167	4e-10
284.184	6e-10
284.202	7e-10
284.219	9e-10
284.236	1.2e-09
284.254	1.5e-09
284.271	1.9e-09
284.288	2.4e-09
284.306	3.1e-09
284.323	3.9e-09
284.34	4.9e-09
284.358	6.1e-09
284.375	7.7e-09
284.392	9.6e-09
284.41	1.2e-08
284.427	1.5e-08
284.444	1.86e-08
284.462	2.31e-08
284.479	2.86e-08
284.496	3.54e-08
284.513	4.38e-08
284.531	5.39e-08
284.548	6.63e-08
284.565	8.15e-08
284.583	9.99e-08
284.6	1.222e-07
284.617	1.493e-07
284.635	1.82e-07
284.652	2.214e-07
284.669	2.689e-07
284.687	3.261e-07
284.704	3.946e-07
284.721	4.767e-07
284.739	5.748e-07
284.756	6.919e-07
284.773	8.312e-07
284.791	9.968e-07
284.808	1.1932e-06
284.825	1.4257e-06
284.843	1.7004e-06
284.86	2.0243e-06
284.877	2.4055e-06
284.895	2.8533e-06
284.912	3.3783e-06
284.929	3.9926e-06
284.946	4.7101e-06
284.964	5.5464e-06
284.981	6.5194e-06
284.998	7.6491e-06
285.016	8.9584e-06
285.033	1.04726e-05
285.05	1.22206e-05
285.068	1.42344e-05
285.085	1.65501e-05
285.102	1.92076e-05
285.12	2.22514e-05
285.137	2.57309e-05
285.154	2.97006e-05
285.172	3.42207e-05
285.189	3.93575e-05
285.206	4.51836e-05
285.224	5.17783e-05
285.241	5.92285e-05
285.258	6.76285e-05
285.276	7.70806e-05
285.293	8.76956e-05
285.31	9.95926e-05
285.328	0.0001129
285.345	0.000127756
285.362	0.000144307
285.379	0.00016271
285.397	0.000183131
285.414	0.000205745
285.431	0.000230739
285.449	0.000258307
285.466	0.000288652
285.483	0.000321987
285.501	0.000358531
285.518	0.000398511
285.535	0.000442162
285.553	0.000489722
285.57	0.000541434
285.587	0.000597545
285.605	0.000658304
285.622	0.000723957
285.639	0.000794753
285.657	0.000870933
285.674	0.000952731
285.691	0.00104038
285.709	0.00113409
285.726	0.00123407
285.743	0.00134052
285.761	0.00145359
285.778	0.00157345
285.795	0.00170023
285.812	0.00183402
285.83	0.00197489
285.847	0.0021229
285.864	0.00227805
285.882	0.00244031
285.899	0.00260962
285.916	0.00278586
285.934	0.00296891
285.951	0.00315856
285.968	0.00335457
285.986	0.00355668
286.003	0.00376455
286.02	0.0039778
286.038	0.00419603
286.055	0.00441877
286.072	0.00464551
286.09	0.00487569
286.107	0.00510874
286.124	0.00534401
286.142	0.00558085
286.159	0.00581855
286.176	0.0060564
286.194	0.00629363
286.211	0.00652947
286.228	0.00676315
286.245	0.00699386
286.263	0.0072208
286.28	0.00744317
286.297	0.00766016
286.315	0.00787099
286.332	0.00807489
286.349	0.00827111
286.367	0.00845892
286.384	0.00863763
286.401	0.00880659
286.419	0.00896518
286.436	0.00911284
286.453	0.00924904
286.471	0.00937334
286.488	0.00948532
286.505	0.00958464
286.523	0.00967103
286.54	0.00974426
286.557	0.00980418
286.575	0.0098507
286.592	0.00988381
286.609	0.00990353
286.627	0.00990999
286.644	0.00990335
286.661	0.00988385
286.679	0.00985176
286.696	0.00980744
286.713	0.00975128
286.73	0.00968372
286.748	0.00960525
286.765	0.00951641
286.782	0.00941775
286.8	0.00930988
286.817	0.00919342
286.834	0.00906901
286.852	0.00893732
286.869	0.00879902
286.886	0.00865479
286.904	0.00850533
286.921	0.00835131
286.938	0.00819342
286.956	0.00803232
286.973	0.00786869
286.99	0.00770315
287.008	0.00753634
287.025	0.00736885
287.042	0.00720125
287.06	0.00703411
287.077	0.00686793
287.094	0.0067032
287.112	0.00654039
287.129	0.00637991
287.146	0.00622216
287.163	0.00606748
287.181	0.0059162
287.198	0.00576861
287.215	0.00562495
287.233	0.00548545
287.25	0.00535029
287.267	0.00521962
287.285	0.00509357
287.302	0.00497223
287.319	0.00485566
287.337	0.0047439
287.354	0.00463695
287.371	0.00453482
287.389	0.00443746
287.406	0.00434481
287.423	0.0042568
287.441	0.00417334
287.458	0.00409432
287.475	0.00401961
287.493	0.00394908
287.51	0.00388258
287.527	0.00381996
287.545	0.00376104
287.562	0.00370566
287.579	0.00365365
287.596	0.00360483
287.614	0.00355901
287.631	0.00351602
287.648	0.00347566
287.666	0.00343777
287.683	0.00340216
287.7	0.00336866
287.718	0.0033371
287.735	0.00330732
287.752	0.00327915
287.77	0.00325245
287.787	0.00322706
287.804	0.00320285
287.822	0.00317969
287.839	0.00315746
287.856	0.00313604
287.874	0.00311533
287.891	0.00309524
287.908	0.00307566
287.926	0.00305654
287.943	0.00303779
287.96	0.00301935
287.978	0.00300118
287.995	0.00298322
288.012	0.00296543
288.029	0.00294779
288.047	0.00293027
288.064	0.00291285
288.081	0.00289551
288.099	0.00287826
288.116	0.00286108
288.133	0.00284398
288.151	0.00282697
288.168	0.00281004
288.185	0.00279321
288.203	0.0027765
288.22	0.00275991
288.237	0.00274346
288.255	0.00272717
288.272	0.00271105
288.289	0.00269512
288.307	0.00267938
288.324	0.00266386
288.341	0.00264856
288.359	0.0026335
288.376	0.00261869
288.393	0.00260413
288.411	0.00258982
288.428	0.00257578
288.445	0.002562
288.462	0.00254849
288.48	0.00253524
288.497	0.00252224
288.514	0.0025095
288.532	0.00249701
288.549	0.00248475
288.566	0.00247273
288.584	0.00246093
288.601	0.00244934
288.618	0.00243795
288.636	0.00242675
288.653	0.00241573
288.67	0.00240489
288.688	0.00239421
288.705	0.00238368
288.722	0.0023733
288.74	0.00236307
288.757	0.00235297
288.774	0.00234301
288.792	0.00233318
288.809	0.00232349
288.826	0.00231393
288.844	0.00230451
288.861	0.00229523
288.878	0.0022861
288.896	0.00227713
288.913	0.00226832
288.93	0.00225969
288.947	0.00225124
288.965	0.00224299
288.982	0.00223495
288.999	0.00222713
289.017	0.00221954
289.034	0.0022122
289.051	0.00220512
289.069	0.0021983
289.086	0.00219177
289.103	0.00218553
289.121	0.00217959
289.138	0.00217396
289.155	0.00216864
289.173	0.00216365
289.19	0.00215899
289.207	0.00215466
289.225	0.00215066
289.242	0.00214699
289.259	0.00214365
289.277	0.00214065
289.294	0.00213798
289.311	0.00213563
289.329	0.0021336
289.346	0.00213189
289.363	0.00213048
289.38	0.00212939
289.398	0.00212859
289.415	0.00212808
289.432	0.00212786
289.45	0.00212793
289.467	0.00212828
289.484	0.00212891
289.502	0.00212982
289.519	0.00213102
289.536	0.0021325
289.554	0.00213427
289.571	0.00213634
289.588	0.00213872
289.606	0.00214143
289.623	0.00214448
289.64	0.00214789
289.658	0.00215167
289.675	0.00215587
289.692	0.00216049
289.71	0.00216558
289.727	0.00217116
289.744	0.00217727
289.762	0.00218395
289.779	0.00219124
289.796	0.00219917
289.813	0.0022078
289.831	0.00221716
289.848	0.00222731
289.865	0.00223829
289.883	0.00225014
289.9	0.00226292
289.917	0.00227667
289.935	0.00229145
289.952	0.00230728
289.969	0.00232423
289.987	0.00234233
290.004	0.00236162
290.021	0.00238214
290.039	0.00240392
290.056	0.002427
290.073	0.0024514
290.091	0.00247714
290.108	0.00250424
290.125	0.00253272
290.143	0.00256258
290.16	0.00259383
290.177	0.00262645
290.195	0.00266044
290.212	0.00269578
290.229	0.00273245
290.246	0.00277041
290.264	0.00280963
290.281	0.00285006
290.298	0.00289166
290.316	0.00293436
290.333	0.00297809
290.35	0.00302279
290.368	0.00306838
290.385	0.00311476
290.402	0.00316185
290.42	0.00320956
290.437	0.00325777
290.454	0.00330638
290.472	0.00335528
290.489	0.00340436
290.506	0.00345349
290.524	0.00350257
290.541	0.00355146
290.558	0.00360005
290.576	0.00364821
290.593	0.00369582
290.61	0.00374277
290.628	0.00378893
290.645	0.0038342
290.662	0.00387845
290.679	0.00392159
290.697	0.00396351
290.714	0.00400413
290.731	0.00404335
290.749	0.0040811
290.766	0.00411731
290.783	0.00415192
290.801	0.00418487
290.818	0.00421612
290.835	0.00424565
290.853	0.00427343
290.87	0.00429946
290.887	0.00432373
290.905	0.00434626
290.922	0.00436707
290.939	0.00438621
290.957	0.0044037
290.974	0.00441963
290.991	0.00443405
291.009	0.00444704
291.026	0.00445869
291.043	0.00446911
291.061	0.00447839
291.078	0.00448666
291.095	0.00449404
291.112	0.00450065
291.13	0.00450663
291.147	0.00451213
291.164	0.00451729
291.182	0.00452226
291.199	0.0045272
291.216	0.00453225
291.234	0.00453758
291.251	0.00454333
291.268	0.00454968
291.286	0.00455676
291.303	0.00456474
291.32	0.00457375
291.338	0.00458395
291.355	0.00459548
291.372	0.00460848
291.39	0.00462306
291.407	0.00463936
291.424	0.00465748
291.442	0.00467755
291.459	0.00469965
291.476	0.00472387
291.494	0.0047503
291.511	0.00477901
291.528	0.00481005
291.546	0.00484348
291.563	0.00487933
291.58	0.00491763
291.597	0.0049584
291.615	0.00500162
291.632	0.00504731
291.649	0.00509542
291.667	0.00514593
291.684	0.0051988
291.701	0.00525395
291.719	0.00531132
291.736	0.00537083
291.753	0.00543237
291.771	0.00549584
291.788	0.00556111
291.805	0.00562806
291.823	0.00569653
291.84	0.00576638
291.857	0.00583743
291.875	0.00590952
291.892	0.00598246
291.909	0.00605605
291.927	0.0061301
291.944	0.0062044
291.961	0.00627873
291.979	0.00635289
291.996	0.00642663
292.013	0.00649975
292.03	0.00657201
292.048	0.00664318
292.065	0.00671303
292.082	0.00678133
292.1	0.00684786
292.117	0.00691239
292.134	0.00697471
292.152	0.00703461
292.169	0.00709187
292.186	0.0071463
292.204	0.00719771
292.221	0.00724591
292.238	0.00729075
292.256	0.00733205
292.273	0.00736969
292.29	0.00740353
292.308	0.00743344
292.325	0.00745933
292.342	0.00748112
292.36	0.00749872
292.377	0.00751209
292.394	0.00752119
292.412	0.00752598
292.429	0.00752648
292.446	0.00752267
292.463	0.00751459
292.481	0.00750229
292.498	0.00748582
292.515	0.00746524
292.533	0.00744066
292.55	0.00741216
292.567	0.00737986
292.585	0.0073439
292.602	0.0073044
292.619	0.00726151
292.637	0.00721539
292.654	0.00716622
292.671	0.00711416
292.689	0.00705939
292.706	0.00700211
292.723	0.00694251
292.741	0.00688077
292.758	0.00681711
292.775	0.00675172
292.793	0.00668479
292.81	0.00661654
292.827	0.00654715
292.845	0.00647683
292.862	0.00640577
292.879	0.00633416
292.896	0.00626218
292.914	0.00619001
292.931	0.00611783
292.948	0.0060458
292.966	0.00597409
292.983	0.00590283
293	0.00583219
293.018	0.00576229
293.035	0.00569326
293.052	0.00562522
293.07	0.00555828
293.087	0.00549254
293.104	0.0054281
293.122	0.00536502
293.139	0.00530339
293.156	0.00524328
293.174	0.00518473
293.191	0.00512779
293.208	0.00507251
293.226	0.00501891
293.243	0.00496702
293.26	0.00491686
293.278	0.00486843
293.295	0.00482173
293.312	0.00477676
293.329	0.00473352
293.347	0.00469198
293.364	0.00465213
293.381	0.00461394
293.399	0.00457737
293.416	0.00454241
293.433	0.00450901
293.451	0.00447713
293.468	0.00444673
293.485	0.00441777
293.503	0.00439019
293.52	0.00436396
293.537	0.00433902
293.555	0.00431533
293.572	0.00429282
293.589	0.00427146
293.607	0.00425118
293.624	0.00423194
293.641	0.0042137
293.659	0.00419638
293.676	0.00417996
293.693	0.00416438
293.711	0.00414959
293.728	0.00413554
293.745	0.00412219
293.763	0.0041095
293.78	0.00409742
293.797	0.0040859
293.814	0.00407492
293.832	0.00406444
293.849	0.0040544
293.866	0.00404479
293.884	0.00403556
293.901	0.00402669
293.918	0.00401814
293.936	0.00400989
293.953	0.00400191
293.97	0.00399416
293.988	0.00398664
294.005	0.00397931
294.022	0.00397216
294.04	0.00396516
294.057	0.0039583
294.074	0.00395157
294.092	0.00394495
294.109	0.00393842
294.126	0.00393198
294.144	0.00392561
294.161	0.00391931
294.178	0.00391308
294.196	0.0039069
294.213	0.00390077
294.23	0.00389469
294.247	0.00388866
294.265	0.00388267
294.282	0.00387674
294.299	0.00387085
294.317	0.00386501
294.334	0.00385923
294.351	0.00385351
294.369	0.00384785
294.386	0.00384226
294.403	0.00383674
294.421	0.0038313
294.438	0.00382595
294.455	0.00382068
294.473	0.0038155
294.49	0.00381043
294.507	0.00380545
294.525	0.00380059
294.542	0.00379583
294.559	0.00379118
294.577	0.00378665
294.594	0.00378224
294.611	0.00377793
294.629	0.00377375
294.646	0.00376967
294.663	0.0037657
294.68	0.00376184
294.698	0.00375808
294.715	0.00375442
294.732	0.00375084
294.75	0.00374734
294.767	0.00374392
294.784	0.00374055
294.802	0.00373724
294.819	0.00373396
294.836	0.00373072
294.854	0.00372749
294.871	0.00372427
294.888	0.00372103
294.906	0.00371778
294.923	0.00371448
294.94	0.00371114
294.958	0.00370773
294.975	0.00370424
294.992	0.00370065
295.01	0.00369696
295.027	0.00369315
295.044	0.00368921
295.062	0.00368512
295.079	0.00368087
295.096	0.00367645
295.113	0.00367185
295.131	0.00366705
295.148	0.00366205
295.165	0.00365684
295.183	0.0036514
295.2	0.00364573
295.217	0.00363983
295.235	0.00363367
295.252	0.00362727
295.269	0.00362061
295.287	0.00361368
295.304	0.00360649
295.321	0.00359904
295.339	0.00359131
295.356	0.0035833
295.373	0.00357503
295.391	0.00356648
295.408	0.00355767
295.425	0.00354858
295.443	0.00353923
295.46	0.00352961
295.477	0.00351974
295.495	0.00350962
295.512	0.00349925
295.529	0.00348865
295.546	0.00347781
295.564	0.00346676
295.581	0.00345549
295.598	0.00344402
295.616	0.00343237
295.633	0.00342054
295.65	0.00340854
295.668	0.00339639
295.685	0.00338411
295.702	0.0033717
295.72	0.00335918
295.737	0.00334657
295.754	0.00333389
295.772	0.00332114
295.789	0.00330834
295.806	0.00329552
295.824	0.00328269
295.841	0.00326986
295.858	0.00325705
295.876	0.00324427
295.893	0.00323155
295.91	0.0032189
295.928	0.00320634
295.945	0.00319387
295.962	0.00318152
295.98	0.0031693
295.997	0.00315723
296.014	0.00314532
296.031	0.00313357
296.049	0.00312202
296.066	0.00311066
296.083	0.00309951
296.101	0.00308858
296.118	0.00307789
296.135	0.00306743
296.153	0.00305722
296.17	0.00304727
296.187	0.00303759
296.205	0.00302818
296.222	0.00301906
296.239	0.00301022
296.257	0.00300167
296.274	0.00299341
296.291	0.00298546
296.309	0.00297781
296.326	0.00297047
296.343	0.00296344
296.361	0.00295672
296.378	0.00295032
296.395	0.00294422
296.413	0.00293844
296.43	0.00293298
296.447	0.00292782
296.464	0.00292298
296.482	0.00291844
296.499	0.00291421
296.516	0.00291028
296.534	0.00290665
296.551	0.00290332
296.568	0.00290027
296.586	0.00289751
296.603	0.00289502
296.62	0.00289281
296.638	0.00289087
296.655	0.00288917
296.672	0.00288773
296.69	0.00288653
296.707	0.00288556
296.724	0.00288481
296.742	0.00288427
296.759	0.00288393
296.776	0.00288378
296.794	0.0028838
296.811	0.00288399
296.828	0.00288433
296.846	0.00288481
296.863	0.00288541
296.88	0.00288612
296.897	0.00288693
296.915	0.00288782
296.932	0.00288878
296.949	0.00288979
296.967	0.00289084
296.984	0.0028919
297.001	0.00289297
297.019	0.00289403
297.036	0.00289507
297.053	0.00289606
297.071	0.00289699
297.088	0.00289785
297.105	0.00289863
297.123	0.00289929
297.14	0.00289984
297.157	0.00290026
297.175	0.00290053
297.192	0.00290064
297.209	0.00290057
297.227	0.00290031
297.244	0.00289985
297.261	0.00289917
297.279	0.00289826
297.296	0.00289712
297.313	0.00289573
297.33	0.00289407
297.348	0.00289214
297.365	0.00288993
297.382	0.00288743
297.4	0.00288463
297.417	0.00288152
297.434	0.00287809
297.452	0.00287435
297.469	0.00287027
297.486	0.00286585
297.504	0.00286109
297.521	0.00285599
297.538	0.00285053
297.556	0.00284472
297.573	0.00283854
297.59	0.002832
297.608	0.0028251
297.625	0.00281783
297.642	0.00281019
297.66	0.00280218
297.677	0.0027938
297.694	0.00278505
297.712	0.00277594
297.729	0.00276645
297.746	0.0027566
297.763	0.00274639
297.781	0.00273581
297.798	0.00272489
297.815	0.00271361
297.833	0.00270198
297.85	0.00269002
297.867	0.00267772
297.885	0.0026651
297.902	0.00265217
297.919	0.00263892
297.937	0.00262537
297.954	0.00261153
297.971	0.00259742
297.989	0.00258303
298.006	0.00256838
298.023	0.00255349
298.041	0.00253836
298.058	0.00252301
298.075	0.00250744
298.093	0.00249167
298.11	0.00247572
298.127	0.00245958
298.145	0.00244329
298.162	0.00242683
298.179	0.00241024
298.197	0.00239351
298.214	0.00237665
298.231	0.00235968
298.248	0.0023426
298.266	0.00232542
298.283	0.00230815
298.3	0.00229078
298.318	0.00227332
298.335	0.00225578
298.352	0.00223815
298.37	0.00222043
298.387	0.00220262
298.404	0.00218471
298.422	0.0021667
298.439	0.00214858
298.456	0.00213034
298.474	0.00211197
298.491	0.00209346
298.508	0.00207478
298.526	0.00205594
298.543	0.0020369
298.56	0.00201765
298.578	0.00199817
298.595	0.00197845
298.612	0.00195845
298.63	0.00193816
298.647	0.00191755
298.664	0.00189661
298.681	0.00187531
298.699	0.00185363
298.716	0.00183154
298.733	0.00180903
298.751	0.00178608
298.768	0.00176267
298.785	0.00173878
298.803	0.00171439
298.82	0.0016895
298.837	0.00166409
298.855	0.00163816
298.872	0.00161169
298.889	0.00158469
298.907	0.00155715
298.924	0.00152908
298.941	0.00150048
298.959	0.00147137
298.976	0.00144176
298.993	0.00141166
299.011	0.00138109
299.028	0.00135008
299.045	0.00131865
299.063	0.0012868
299.08	0.00125443
299.097	0.00122065
299.114	0.00117163
299.132	0.00109466
299.149	0.00099286
299.166	0.000907795
299.184	0.000819688
299.201	0.000704668

## Sheet: StageIIFig1b
Energy	Intensity
281.207	0
281.225	0
281.242	0
281.26	0
281.278	0
281.296	0
281.313	0
281.331	0
281.349	0
281.366	0
281.384	0
281.402	0
281.42	0
281.437	0
281.455	0
281.473	0
281.49	0
281.508	0
281.526	0
281.544	0
281.561	0
281.579	0
281.597	0
281.614	0
281.632	0
281.65	0
281.668	0
281.685	0
281.703	0
281.721	0
281.738	0
281.756	0
281.774	0
281.792	0
281.809	0
281.827	0
281.845	0
281.862	0
281.88	0
281.898	0
281.915	0
281.933	0
281.951	0
281.969	0
281.986	0
282.004	0
282.022	0
282.039	0
282.057	0
282.075	0
282.093	0
282.11	0
282.128	0
282.146	0
282.163	0
282.181	0
282.199	0
282.217	0
282.234	0
282.252	0
282.27	0
282.287	0
282.305	0
282.323	0
282.341	0
282.358	0
282.376	0
282.394	0
282.411	0
282.429	0
282.447	0
282.465	0
282.482	0
282.5	0
282.518	0
282.535	0
282.553	0
282.571	0
282.589	0
282.606	0
282.624	0
282.642	0
282.659	0
282.677	0
282.695	0
282.713	0
282.73	0
282.748	0
282.766	0
282.783	0
282.801	0
282.819	0
282.837	0
282.854	0
282.872	0
282.89	0
282.907	0
282.925	0
282.943	0
282.961	0
282.978	0
282.996	0
283.014	0
283.031	0
283.049	0
283.067	0
283.084	0
283.102	0
283.12	0
283.138	0
283.155	0
283.173	0
283.191	0
283.208	0
283.226	0
283.244	0
283.262	0
283.279	0
283.297	0
283.315	0
283.332	0
283.35	0
283.368	0
283.386	0
283.403	0
283.421	0
283.439	0
283.456	0
283.474	0
283.492	0
283.51	0
283.527	0
283.545	0
283.563	0
283.58	0
283.598	0
283.616	0
283.634	0
283.651	0
283.669	0
283.687	0
283.704	0
283.722	0
283.74	0
283.758	0
283.775	0
283.793	0
283.811	0
283.828	0
283.846	0
283.864	0
283.882	0
283.899	0
283.917	0
283.935	0
283.952	0
283.97	1e-10
283.988	1e-10
284.006	1e-10
284.023	2e-10
284.041	2e-10
284.059	3e-10
284.076	4e-10
284.094	5e-10
284.112	7e-10
284.13	9e-10
284.147	1.1e-09
284.165	1.4e-09
284.183	1.8e-09
284.2	2.3e-09
284.218	2.9e-09
284.236	3.7e-09
284.253	4.6e-09
284.271	5.8e-09
284.289	7.3e-09
284.307	9.1e-09
284.324	1.13e-08
284.342	1.41e-08
284.36	1.76e-08
284.377	2.18e-08
284.395	2.7e-08
284.413	3.34e-08
284.431	4.13e-08
284.448	5.09e-08
284.466	6.26e-08
284.484	7.69e-08
284.501	9.42e-08
284.519	1.153e-07
284.537	1.409e-07
284.555	1.717e-07
284.572	2.09e-07
284.59	2.54e-07
284.608	3.08e-07
284.625	3.728e-07
284.643	4.505e-07
284.661	5.434e-07
284.679	6.543e-07
284.696	7.863e-07
284.714	9.434e-07
284.732	1.1298e-06
284.749	1.3506e-06
284.767	1.6116e-06
284.785	1.9197e-06
284.803	2.2825e-06
284.82	2.7091e-06
284.838	3.2097e-06
284.856	3.796e-06
284.873	4.4812e-06
284.891	5.2808e-06
284.909	6.212e-06
284.927	7.2943e-06
284.944	8.5498e-06
284.962	1.00037e-05
284.98	1.16839e-05
284.997	1.36221e-05
285.015	1.58536e-05
285.033	1.84178e-05
285.051	2.13588e-05
285.068	2.47255e-05
285.086	2.85724e-05
285.104	3.29593e-05
285.121	3.79524e-05
285.139	4.36247e-05
285.157	5.0056e-05
285.175	5.73339e-05
285.192	6.5554e-05
285.21	7.48204e-05
285.228	8.52462e-05
285.245	9.69535e-05
285.263	0.000110074
285.281	0.000124751
285.299	0.000141137
285.316	0.000159394
285.334	0.000179696
285.352	0.000202228
285.369	0.000227187
285.387	0.000254779
285.405	0.000285222
285.422	0.000318743
285.44	0.000355583
285.458	0.000395988
285.476	0.000440214
285.493	0.000488527
285.511	0.000541197
285.529	0.000598504
285.546	0.000660728
285.564	0.000728154
285.582	0.000801068
285.6	0.000879755
285.617	0.000964501
285.635	0.00105558
285.653	0.00115327
285.67	0.00125782
285.688	0.00136949
285.706	0.0014885
285.724	0.00161508
285.741	0.00174942
285.759	0.00189169
285.777	0.00204202
285.794	0.00220053
285.812	0.00236731
285.83	0.00254238
285.848	0.00272576
285.865	0.00291741
285.883	0.00311724
285.901	0.00332512
285.918	0.00354087
285.936	0.00376427
285.954	0.00399504
285.972	0.00423284
285.989	0.00447728
286.007	0.00472792
286.025	0.00498428
286.042	0.00524579
286.06	0.00551186
286.078	0.00578185
286.096	0.00605506
286.113	0.00633075
286.131	0.00660814
286.149	0.0068864
286.166	0.0071647
286.184	0.00744214
286.202	0.00771783
286.22	0.00799084
286.237	0.00826024
286.255	0.00852508
286.273	0.00878443
286.29	0.00903735
286.308	0.00928291
286.326	0.00952021
286.344	0.00974838
286.361	0.00996656
286.379	0.010174
286.397	0.0103698
286.414	0.0105534
286.432	0.010724
286.45	0.0108811
286.468	0.0110241
286.485	0.0111525
286.503	0.0112661
286.521	0.0113643
286.538	0.011447
286.556	0.0115141
286.574	0.0115653
286.591	0.0116008
286.609	0.0116205
286.627	0.0116246
286.645	0.0116132
286.662	0.0115868
286.68	0.0115455
286.698	0.0114899
286.715	0.0114204
286.733	0.0113375
286.751	0.0112418
286.769	0.011134
286.786	0.0110147
286.804	0.0108846
286.822	0.0107444
286.839	0.0105949
286.857	0.0104368
286.875	0.010271
286.893	0.0100982
286.91	0.00991924
286.928	0.00973486
286.946	0.00954586
286.963	0.00935299
286.981	0.00915699
286.999	0.00895858
287.017	0.00875846
287.034	0.00855729
287.052	0.0083557
287.07	0.00815428
287.087	0.00795361
287.105	0.0077542
287.123	0.00755653
287.141	0.00736105
287.158	0.00716818
287.176	0.00697827
287.194	0.00679165
287.211	0.00660862
287.229	0.00642942
287.247	0.00625428
287.265	0.00608338
287.282	0.00591686
287.3	0.00575485
287.318	0.00559745
287.335	0.0054447
287.353	0.00529666
287.371	0.00515334
287.389	0.00501473
287.406	0.00488083
287.424	0.00475159
287.442	0.00462696
287.459	0.00450688
287.477	0.00439127
287.495	0.00428006
287.513	0.00417314
287.53	0.00407044
287.548	0.00397185
287.566	0.00387726
287.583	0.00378658
287.601	0.0036997
287.619	0.00361651
287.637	0.00353692
287.654	0.0034608
287.672	0.00338807
287.69	0.00331863
287.707	0.00325237
287.725	0.0031892
287.743	0.00312902
287.76	0.00307175
287.778	0.00301729
287.796	0.00296555
287.814	0.00291646
287.831	0.00286992
287.849	0.00282586
287.867	0.00278419
287.884	0.00274483
287.902	0.00270771
287.92	0.00267274
287.938	0.00263985
287.955	0.00260897
287.973	0.00258002
287.991	0.00255291
288.008	0.00252758
288.026	0.00250395
288.044	0.00248194
288.062	0.00246147
288.079	0.00244248
288.097	0.00242489
288.115	0.00240861
288.132	0.00239357
288.15	0.00237971
288.168	0.00236694
288.186	0.00235519
288.203	0.0023444
288.221	0.00233447
288.239	0.00232535
288.256	0.00231697
288.274	0.00230926
288.292	0.00230214
288.31	0.00229557
288.327	0.00228947
288.345	0.00228379
288.363	0.00227847
288.38	0.00227345
288.398	0.00226869
288.416	0.00226413
288.434	0.00225974
288.451	0.00225546
288.469	0.00225126
288.487	0.0022471
288.504	0.00224294
288.522	0.00223877
288.54	0.00223455
288.558	0.00223026
288.575	0.00222587
288.593	0.00222138
288.611	0.00221676
288.628	0.00221201
288.646	0.0022071
288.664	0.00220205
288.682	0.00219683
288.699	0.00219145
288.717	0.00218591
288.735	0.0021802
288.752	0.00217434
288.77	0.00216832
288.788	0.00216214
288.806	0.00215582
288.823	0.00214935
288.841	0.00214275
288.859	0.00213602
288.876	0.00212917
288.894	0.00212221
288.912	0.00211514
288.929	0.00210798
288.947	0.00210073
288.965	0.00209339
288.983	0.00208598
289	0.0020785
289.018	0.00207096
289.036	0.00206337
289.053	0.00205572
289.071	0.00204803
289.089	0.00204031
289.107	0.00203255
289.124	0.00202476
289.142	0.00201695
289.16	0.00200913
289.177	0.0020013
289.195	0.00199346
289.213	0.00198562
289.231	0.00197779
289.248	0.00196998
289.266	0.00196219
289.284	0.00195443
289.301	0.00194671
289.319	0.00193904
289.337	0.00193143
289.355	0.00192389
289.372	0.00191643
289.39	0.00190907
289.408	0.00190181
289.425	0.00189467
289.443	0.00188767
289.461	0.00188082
289.479	0.00187413
289.496	0.00186762
289.514	0.0018613
289.532	0.00185518
289.549	0.00184929
289.567	0.00184363
289.585	0.00183822
289.603	0.00183308
289.62	0.0018282
289.638	0.00182361
289.656	0.0018193
289.673	0.0018153
289.691	0.00181161
289.709	0.00180823
289.727	0.00180516
289.744	0.00180242
289.762	0.00179998
289.78	0.00179787
289.797	0.00179606
289.815	0.00179457
289.833	0.00179336
289.851	0.00179245
289.868	0.00179181
289.886	0.00179144
289.904	0.00179132
289.921	0.00179142
289.939	0.00179175
289.957	0.00179226
289.975	0.00179295
289.992	0.0017938
290.01	0.00179477
290.028	0.00179585
290.045	0.00179701
290.063	0.00179824
290.081	0.0017995
290.098	0.00180077
290.116	0.00180202
290.134	0.00180325
290.152	0.00180441
290.169	0.00180549
290.187	0.00180646
290.205	0.00180731
290.222	0.00180802
290.24	0.00180856
290.258	0.00180893
290.276	0.00180909
290.293	0.00180905
290.311	0.00180879
290.329	0.0018083
290.346	0.00180756
290.364	0.00180657
290.382	0.00180532
290.4	0.00180382
290.417	0.00180204
290.435	0.00180001
290.453	0.00179771
290.47	0.00179514
290.488	0.00179232
290.506	0.00178924
290.524	0.00178591
290.541	0.00178235
290.559	0.00177855
290.577	0.00177453
290.594	0.00177031
290.612	0.00176589
290.63	0.0017613
290.648	0.00175653
290.665	0.00175163
290.683	0.00174659
290.701	0.00174144
290.718	0.0017362
290.736	0.00173088
290.754	0.00172552
290.772	0.00172014
290.789	0.00171475
290.807	0.00170938
290.825	0.00170406
290.842	0.00169881
290.86	0.00169366
290.878	0.00168863
290.896	0.00168376
290.913	0.00167908
290.931	0.00167461
290.949	0.00167039
290.966	0.00166644
290.984	0.00166281
291.002	0.00165951
291.02	0.0016566
291.037	0.0016541
291.055	0.00165204
291.073	0.00165048
291.09	0.00164944
291.108	0.00164896
291.126	0.00164908
291.144	0.00164985
291.161	0.00165131
291.179	0.00165349
291.197	0.00165645
291.214	0.00166023
291.232	0.00166487
291.25	0.00167043
291.267	0.00167695
291.285	0.00168447
291.303	0.00169307
291.321	0.00170277
291.338	0.00171364
291.356	0.00172574
291.374	0.00173911
291.391	0.00175381
291.409	0.00176989
291.427	0.00178742
291.445	0.00180645
291.462	0.00182705
291.48	0.00184926
291.498	0.00187315
291.515	0.00189877
291.533	0.00192619
291.551	0.00195545
291.569	0.00198663
291.586	0.00201977
291.604	0.00205493
291.622	0.00209216
291.639	0.00213151
291.657	0.00217304
291.675	0.00221679
291.693	0.0022628
291.71	0.00231111
291.728	0.00236177
291.746	0.00241481
291.763	0.00247026
291.781	0.00252814
291.799	0.00258848
291.817	0.00265128
291.834	0.00271657
291.852	0.00278435
291.87	0.00285461
291.887	0.00292735
291.905	0.00300256
291.923	0.00308022
291.941	0.00316029
291.958	0.00324275
291.976	0.00332755
291.994	0.00341464
292.011	0.00350398
292.029	0.00359549
292.047	0.00368911
292.065	0.00378477
292.082	0.00388236
292.1	0.00398182
292.118	0.00408302
292.135	0.00418588
292.153	0.00429028
292.171	0.0043961
292.189	0.00450322
292.206	0.00461151
292.224	0.00472082
292.242	0.00483103
292.259	0.00494198
292.277	0.00505354
292.295	0.00516553
292.313	0.00527781
292.33	0.00539023
292.348	0.0055026
292.366	0.00561479
292.383	0.0057266
292.401	0.00583789
292.419	0.00594847
292.437	0.00605818
292.454	0.00616686
292.472	0.00627433
292.49	0.00638043
292.507	0.00648499
292.525	0.00658784
292.543	0.00668883
292.56	0.00678779
292.578	0.00688457
292.596	0.00697901
292.614	0.00707096
292.631	0.00716028
292.649	0.00724682
292.667	0.00733045
292.684	0.00741103
292.702	0.00748843
292.72	0.00756254
292.738	0.00763322
292.755	0.00770037
292.773	0.00776389
292.791	0.00782367
292.808	0.00787963
292.826	0.00793167
292.844	0.00797972
292.862	0.0080237
292.879	0.00806356
292.897	0.00809924
292.915	0.00813068
292.932	0.00815786
292.95	0.00818074
292.968	0.00819929
292.986	0.00821352
293.003	0.0082234
293.021	0.00822895
293.039	0.00823018
293.056	0.00822712
293.074	0.0082198
293.092	0.00820826
293.11	0.00819256
293.127	0.00817275
293.145	0.00814891
293.163	0.00812112
293.18	0.00808947
293.198	0.00805406
293.216	0.00801499
293.234	0.00797238
293.251	0.00792635
293.269	0.00787704
293.287	0.00782457
293.304	0.00776909
293.322	0.00771076
293.34	0.00764972
293.358	0.00758613
293.375	0.00752016
293.393	0.00745198
293.411	0.00738174
293.428	0.00730964
293.446	0.00723582
293.464	0.00716048
293.482	0.00708378
293.499	0.00700589
293.517	0.00692699
293.535	0.00684724
293.552	0.00676682
293.57	0.00668588
293.588	0.00660458
293.606	0.00652308
293.623	0.00644154
293.641	0.00636008
293.659	0.00627887
293.676	0.00619801
293.694	0.00611765
293.712	0.00603791
293.729	0.00595889
293.747	0.0058807
293.765	0.00580345
293.783	0.00572721
293.8	0.00565208
293.818	0.00557813
293.836	0.00550543
293.853	0.00543404
293.871	0.00536402
293.889	0.00529541
293.907	0.00522826
293.924	0.00516259
293.942	0.00509845
293.96	0.00503584
293.977	0.00497478
293.995	0.00491529
294.013	0.00485737
294.031	0.00480101
294.048	0.00474622
294.066	0.00469299
294.084	0.0046413
294.101	0.00459114
294.119	0.00454248
294.137	0.0044953
294.155	0.00444959
294.172	0.0044053
294.19	0.00436241
294.208	0.00432089
294.225	0.0042807
294.243	0.00424181
294.261	0.00420419
294.279	0.00416779
294.296	0.00413258
294.314	0.00409853
294.332	0.00406559
294.349	0.00403372
294.367	0.0040029
294.385	0.00397307
294.403	0.00394422
294.42	0.00391629
294.438	0.00388925
294.456	0.00386308
294.473	0.00383773
294.491	0.00381317
294.509	0.00378937
294.527	0.00376631
294.544	0.00374394
294.562	0.00372225
294.58	0.0037012
294.597	0.00368077
294.615	0.00366094
294.633	0.00364168
294.651	0.00362297
294.668	0.00360478
294.686	0.00358711
294.704	0.00356992
294.721	0.00355321
294.739	0.00353695
294.757	0.00352114
294.775	0.00350576
294.792	0.00349079
294.81	0.00347622
294.828	0.00346205
294.845	0.00344826
294.863	0.00343485
294.881	0.0034218
294.898	0.0034091
294.916	0.00339676
294.934	0.00338477
294.952	0.00337311
294.969	0.00336178
294.987	0.00335079
295.005	0.00334012
295.022	0.00332978
295.04	0.00331975
295.058	0.00331005
295.076	0.00330066
295.093	0.00329158
295.111	0.00328282
295.129	0.00327436
295.146	0.00326622
295.164	0.00325839
295.182	0.00325086
295.2	0.00324365
295.217	0.00323674
295.235	0.00323014
295.253	0.00322385
295.27	0.00321787
295.288	0.00321219
295.306	0.00320682
295.324	0.00320175
295.341	0.00319699
295.359	0.00319254
295.377	0.00318838
295.394	0.00318453
295.412	0.00318097
295.43	0.00317771
295.448	0.00317474
295.465	0.00317206
295.483	0.00316967
295.501	0.00316755
295.518	0.00316572
295.536	0.00316415
295.554	0.00316285
295.572	0.0031618
295.589	0.003161
295.607	0.00316045
295.625	0.00316013
295.642	0.00316003
295.66	0.00316015
295.678	0.00316048
295.696	0.003161
295.713	0.00316171
295.731	0.0031626
295.749	0.00316365
295.766	0.00316486
295.784	0.00316621
295.802	0.00316769
295.82	0.0031693
295.837	0.00317102
295.855	0.00317284
295.873	0.00317476
295.89	0.00317677
295.908	0.00317885
295.926	0.003181
295.944	0.00318321
295.961	0.00318548
295.979	0.0031878
295.997	0.00319017
296.014	0.00319257
296.032	0.00319501
296.05	0.00319749
296.067	0.0032
296.085	0.00320254
296.103	0.00320511
296.121	0.00320771
296.138	0.00321034
296.156	0.003213
296.174	0.00321569
296.191	0.00321841
296.209	0.00322117
296.227	0.00322395
296.245	0.00322677
296.262	0.00322961
296.28	0.00323249
296.298	0.0032354
296.315	0.00323833
296.333	0.00324128
296.351	0.00324425
296.369	0.00324723
296.386	0.00325021
296.404	0.00325318
296.422	0.00325613
296.439	0.00325906
296.457	0.00326194
296.475	0.00326476
296.493	0.0032675
296.51	0.00327014
296.528	0.00327267
296.546	0.00327506
296.563	0.00327729
296.581	0.00327934
296.599	0.00328117
296.617	0.00328276
296.634	0.0032841
296.652	0.00328514
296.67	0.00328586
296.687	0.00328623
296.705	0.00328624
296.723	0.00328584
296.741	0.00328501
296.758	0.00328374
296.776	0.00328199
296.794	0.00327974
296.811	0.00327697
296.829	0.00327367
296.847	0.00326982
296.865	0.00326541
296.882	0.00326041
296.9	0.00325484
296.918	0.00324867
296.935	0.00324191
296.953	0.00323456
296.971	0.00322663
296.989	0.00321811
297.006	0.00320902
297.024	0.00319938
297.042	0.00318919
297.059	0.00317849
297.077	0.00316728
297.095	0.00315561
297.113	0.00314348
297.13	0.00313094
297.148	0.00311801
297.166	0.00310473
297.183	0.00309113
297.201	0.00307725
297.219	0.00306313
297.236	0.0030488
297.254	0.0030343
297.272	0.00301968
297.29	0.00300496
297.307	0.0029902
297.325	0.00297542
297.343	0.00296067
297.36	0.00294597
297.378	0.00293137
297.396	0.0029169
297.414	0.00290259
297.431	0.00288846
297.449	0.00287455
297.467	0.00286088
297.484	0.00284748
297.502	0.00283436
297.52	0.00282155
297.538	0.00280905
297.555	0.0027969
297.573	0.00278508
297.591	0.00277362
297.608	0.00276252
297.626	0.00275179
297.644	0.00274143
297.662	0.00273143
297.679	0.0027218
297.697	0.00271254
297.715	0.00270363
297.732	0.00269508
297.75	0.00268686
297.768	0.00267899
297.786	0.00267143
297.803	0.00266419
297.821	0.00265725
297.839	0.0026506
297.856	0.00264422
297.874	0.0026381
297.892	0.00263222
297.91	0.00262657
297.927	0.00262114
297.945	0.0026159
297.963	0.00261085
297.98	0.00260597
297.998	0.00260124
298.016	0.00259665
298.034	0.00259218
298.051	0.00258782
298.069	0.00258356
298.087	0.00257938
298.104	0.00257527
298.122	0.00257122
298.14	0.00256721
298.158	0.00256323
298.175	0.00255927
298.193	0.00255532
298.211	0.00255136
298.228	0.00254739
298.246	0.0025434
298.264	0.00253937
298.282	0.0025353
298.299	0.00253117
298.317	0.00252698
298.335	0.00252272
298.352	0.00251837
298.37	0.00251393
298.388	0.00250939
298.405	0.00250474
298.423	0.00249998
298.441	0.00249508
298.459	0.00249006
298.476	0.00248488
298.494	0.00247956
298.512	0.00247407
298.529	0.00246841
298.547	0.00246257
298.565	0.00245655
298.583	0.00245032
298.6	0.00244389
298.618	0.00243724
298.636	0.00243036
298.653	0.00242324
298.671	0.00241587
298.689	0.00240824
298.707	0.00240033
298.724	0.00239214
298.742	0.00238365
298.76	0.00237486
298.777	0.00236573
298.795	0.00235627
298.813	0.00234645
298.831	0.00233626
298.848	0.00232568
298.866	0.0023147
298.884	0.0023033
298.901	0.00229147
298.919	0.00227917
298.937	0.00226641
298.955	0.00225315
298.972	0.00223938
298.99	0.00222508
299.008	0.00221023
299.025	0.00219481
299.043	0.0021788
299.061	0.00216218
299.079	0.00214493
299.096	0.00212696
299.114	0.00210575
299.132	0.00208438
299.149	0.00205377
299.167	0.00202051
299.185	0.00199648
299.203	0.00197553
299.22	0.00195384
299.238	0.00193138
299.256	0.00190817
299.273	0.00188418

## Sheet: StageIIIFig1b
Energy	Intensity
280.915	0
280.932	0
280.949	0
280.966	0
280.983	0
281	0
281.018	0
281.035	0
281.052	0
281.069	0
281.086	0
281.103	0
281.12	0
281.138	0
281.155	0
281.172	0
281.189	0
281.206	0
281.223	0
281.24	0
281.258	0
281.275	0
281.292	0
281.309	0
281.326	0
281.343	0
281.36	0
281.378	0
281.395	0
281.412	0
281.429	0
281.446	0
281.463	0
281.481	0
281.498	0
281.515	0
281.532	0
281.549	0
281.566	0
281.583	0
281.601	0
281.618	0
281.635	0
281.652	0
281.669	0
281.686	0
281.703	0
281.721	0
281.738	0
281.755	0
281.772	0
281.789	0
281.806	0
281.823	0
281.841	0
281.858	0
281.875	0
281.892	0
281.909	0
281.926	0
281.943	0
281.961	0
281.978	0
281.995	0
282.012	0
282.029	0
282.046	0
282.063	0
282.081	0
282.098	0
282.115	0
282.132	0
282.149	0
282.166	0
282.183	0
282.201	0
282.218	0
282.235	0
282.252	0
282.269	0
282.286	0
282.303	0
282.321	0
282.338	0
282.355	0
282.372	0
282.389	0
282.406	0
282.423	0
282.441	0
282.458	0
282.475	0
282.492	0
282.509	0
282.526	0
282.543	0
282.561	0
282.578	0
282.595	0
282.612	0
282.629	0
282.646	0
282.663	0
282.681	0
282.698	0
282.715	0
282.732	0
282.749	0
282.766	0
282.783	0
282.801	0
282.818	0
282.835	0
282.852	0
282.869	0
282.886	0
282.903	0
282.921	0
282.938	0
282.955	0
282.972	0
282.989	0
283.006	0
283.023	0
283.041	0
283.058	0
283.075	0
283.092	0
283.109	0
283.126	0
283.143	0
283.161	0
283.178	0
283.195	0
283.212	0
283.229	0
283.246	0
283.263	0
283.281	0
283.298	0
283.315	0
283.332	0
283.349	0
283.366	0
283.383	0
283.401	0
283.418	0
283.435	0
283.452	0
283.469	2.25478e-14
283.486	1.30085e-13
283.503	3.35581e-13
283.521	6.64012e-13
283.538	1.20366e-12
283.555	2.16291e-12
283.572	3.65867e-12
283.589	5.73394e-12
283.606	8.45175e-12
283.623	1.17839e-11
283.641	1.58631e-11
283.658	2.09884e-11
283.675	2.75029e-11
283.692	3.58106e-11
283.709	4.64174e-11
283.726	5.99247e-11
283.743	7.70622e-11
283.761	9.87669e-11
283.778	1.26226e-10
283.795	1.6087e-10
283.812	2.04456e-10
283.829	2.59192e-10
283.846	3.27804e-10
283.863	4.13663e-10
283.881	5.20959e-10
283.898	6.54807e-10
283.915	8.213e-10
283.932	1.028e-09
283.949	1.2843e-09
283.966	1.60172e-09
283.983	1.99427e-09
284.001	2.47889e-09
284.018	3.07606e-09
284.035	3.81071e-09
284.052	4.713e-09
284.069	5.81881e-09
284.086	7.17056e-09
284.103	8.81958e-09
284.121	1.08275e-08
284.138	1.3268e-08
284.155	1.62289e-08
284.172	1.98149e-08
284.189	2.41501e-08
284.206	2.93822e-08
284.223	3.56856e-08
284.241	4.32659e-08
284.258	5.23662e-08
284.275	6.3272e-08
284.292	7.63182e-08
284.309	9.18972e-08
284.326	1.10468e-07
284.343	1.32567e-07
284.361	1.58817e-07
284.378	1.89945e-07
284.395	2.26793e-07
284.412	2.70336e-07
284.429	3.21701e-07
284.446	3.82186e-07
284.463	4.53288e-07
284.481	5.36775e-07
284.498	6.34592e-07
284.515	7.48991e-07
284.532	8.82553e-07
284.549	1.03822e-06
284.566	1.21934e-06
284.583	1.42972e-06
284.601	1.67366e-06
284.618	1.95605e-06
284.635	2.28239e-06
284.652	2.65889e-06
284.669	3.09253e-06
284.686	3.59115e-06
284.703	4.16353e-06
284.721	4.81949e-06
284.738	5.56997e-06
284.755	6.42719e-06
284.772	7.40472e-06
284.789	8.51766e-06
284.806	9.7827e-06
284.823	1.12183e-05
284.841	1.28448e-05
284.858	1.46847e-05
284.875	1.67626e-05
284.892	1.91057e-05
284.909	2.17435e-05
284.926	2.47086e-05
284.943	2.80363e-05
284.961	3.17652e-05
284.978	3.5937e-05
284.995	4.05974e-05
285.012	4.57956e-05
285.029	5.15847e-05
285.046	5.80224e-05
285.063	6.51704e-05
285.081	7.30954e-05
285.098	8.1869e-05
285.115	9.15675e-05
285.132	0.000102272
285.149	0.000114071
285.166	0.000127056
285.184	0.000141327
285.201	0.000156987
285.218	0.000174147
285.235	0.000192925
285.252	0.000213442
285.269	0.000235831
285.286	0.000260226
285.304	0.000286769
285.321	0.000315609
285.338	0.000346902
285.355	0.000380809
285.372	0.000417505
285.389	0.000457159
285.406	0.000499946
285.424	0.000546049
285.441	0.000595654
285.458	0.000648954
285.475	0.000706144
285.492	0.00076742
285.509	0.000832983
285.526	0.000903034
285.544	0.000977774
285.561	0.0010574
285.578	0.00114212
285.595	0.00123212
285.612	0.00132759
285.629	0.00142872
285.646	0.00153568
285.664	0.00164866
285.681	0.0017678
285.698	0.00189324
285.715	0.00202512
285.732	0.00216356
285.749	0.00230866
285.766	0.00246049
285.784	0.00261911
285.801	0.00278456
285.818	0.00295684
285.835	0.00313594
285.852	0.0033218
285.869	0.00351436
285.886	0.00371351
285.904	0.0039191
285.921	0.00413095
285.938	0.00434886
285.955	0.00457256
285.972	0.00480178
285.989	0.00503618
286.006	0.00527541
286.024	0.00551906
286.041	0.00576669
286.058	0.00601783
286.075	0.00627196
286.092	0.00652853
286.109	0.00678697
286.126	0.00704665
286.144	0.00730694
286.161	0.00756717
286.178	0.00782665
286.195	0.00808467
286.212	0.00834049
286.229	0.00859337
286.246	0.00884257
286.264	0.00908733
286.281	0.00932688
286.298	0.00956049
286.315	0.0097874
286.332	0.0100069
286.349	0.0102182
286.366	0.0104208
286.384	0.0106138
286.401	0.0107967
286.418	0.010969
286.435	0.0111299
286.452	0.0112792
286.469	0.0114162
286.486	0.0115405
286.504	0.0116519
286.521	0.01175
286.538	0.0118346
286.555	0.0119055
286.572	0.0119625
286.589	0.0120057
286.606	0.012035
286.624	0.0120506
286.641	0.0120525
286.658	0.0120409
286.675	0.012016
286.692	0.0119783
286.709	0.0119279
286.726	0.0118654
286.744	0.0117912
286.761	0.0117058
286.778	0.0116097
286.795	0.0115034
286.812	0.0113875
286.829	0.0112627
286.846	0.0111297
286.864	0.010989
286.881	0.0108414
286.898	0.0106875
286.915	0.010528
286.932	0.0103636
286.949	0.0101949
286.966	0.0100226
286.984	0.00984738
287.001	0.00966976
287.018	0.00949039
287.035	0.00930983
287.052	0.00912864
287.069	0.00894734
287.086	0.00876641
287.104	0.00858632
287.121	0.00840749
287.138	0.00823031
287.155	0.00805514
287.172	0.00788231
287.189	0.00771209
287.206	0.00754476
287.224	0.00738053
287.241	0.00721959
287.258	0.00706212
287.275	0.00690824
287.292	0.00675807
287.309	0.00661167
287.326	0.00646912
287.344	0.00633045
287.361	0.00619567
287.378	0.00606479
287.395	0.00593778
287.412	0.00581461
287.429	0.00569525
287.446	0.00557963
287.464	0.00546769
287.481	0.00535935
287.498	0.00525455
287.515	0.0051532
287.532	0.00505521
287.549	0.00496049
287.566	0.00486897
287.584	0.00478054
287.601	0.00469512
287.618	0.00461263
287.635	0.00453297
287.652	0.00445607
287.669	0.00438184
287.686	0.0043102
287.704	0.00424108
287.721	0.0041744
287.738	0.00411009
287.755	0.00404809
287.772	0.00398831
287.789	0.0039307
287.806	0.0038752
287.824	0.00382174
287.841	0.00377026
287.858	0.0037207
287.875	0.00367301
287.892	0.00362712
287.909	0.00358297
287.926	0.00354052
287.944	0.00349969
287.961	0.00346043
287.978	0.0034227
287.995	0.00338642
288.012	0.00335154
288.029	0.003318
288.046	0.00328575
288.064	0.00325473
288.081	0.00322487
288.098	0.00319613
288.115	0.00316844
288.132	0.00314175
288.149	0.00311601
288.166	0.00309116
288.184	0.00306715
288.201	0.00304393
288.218	0.00302145
288.235	0.00299966
288.252	0.00297853
288.269	0.002958
288.286	0.00293804
288.304	0.00291861
288.321	0.00289968
288.338	0.00288122
288.355	0.0028632
288.372	0.00284559
288.389	0.00282837
288.406	0.00281152
288.424	0.00279503
288.441	0.00277889
288.458	0.00276307
288.475	0.00274757
288.492	0.00273239
288.509	0.00271753
288.526	0.00270297
288.544	0.00268872
288.561	0.00267478
288.578	0.00266115
288.595	0.00264783
288.612	0.00263483
288.629	0.00262216
288.646	0.00260981
288.664	0.00259779
288.681	0.00258611
288.698	0.00257477
288.715	0.00256377
288.732	0.00255311
288.749	0.0025428
288.766	0.00253283
288.784	0.0025232
288.801	0.00251391
288.818	0.00250496
288.835	0.00249632
288.852	0.00248801
288.869	0.00248
288.887	0.00247229
288.904	0.00246486
288.921	0.0024577
288.938	0.00245078
288.955	0.0024441
288.972	0.00243763
288.989	0.00243135
289.007	0.00242524
289.024	0.00241929
289.041	0.00241346
289.058	0.00240773
289.075	0.00240209
289.092	0.00239652
289.109	0.00239098
289.127	0.00238546
289.144	0.00237995
289.161	0.00237442
289.178	0.00236885
289.195	0.00236324
289.212	0.00235757
289.229	0.00235182
289.247	0.00234599
289.264	0.00234008
289.281	0.00233407
289.298	0.00232796
289.315	0.00232176
289.332	0.00231547
289.349	0.0023091
289.367	0.00230264
289.384	0.00229611
289.401	0.00228952
289.418	0.00228288
289.435	0.0022762
289.452	0.00226952
289.469	0.00226283
289.487	0.00225615
289.504	0.00224952
289.521	0.00224294
289.538	0.00223643
289.555	0.00223002
289.572	0.00222372
289.589	0.00221756
289.607	0.00221154
289.624	0.00220569
289.641	0.00220002
289.658	0.00219455
289.675	0.00218928
289.692	0.00218423
289.709	0.00217941
289.727	0.00217483
289.744	0.00217049
289.761	0.00216639
289.778	0.00216253
289.795	0.00215892
289.812	0.00215555
289.829	0.00215242
289.847	0.00214952
289.864	0.00214684
289.881	0.00214438
289.898	0.00214213
289.915	0.00214007
289.932	0.00213819
289.949	0.00213649
289.967	0.00213495
289.984	0.00213356
290.001	0.00213231
290.018	0.00213118
290.035	0.00213017
290.052	0.00212926
290.069	0.00212844
290.087	0.00212771
290.104	0.00212706
290.121	0.00212649
290.138	0.00212598
290.155	0.00212553
290.172	0.00212515
290.189	0.00212483
290.207	0.00212458
290.224	0.00212439
290.241	0.00212428
290.258	0.00212424
290.275	0.00212428
290.292	0.00212441
290.309	0.00212464
290.327	0.00212498
290.344	0.00212543
290.361	0.00212602
290.378	0.00212674
290.395	0.00212762
290.412	0.00212866
290.429	0.00212988
290.447	0.00213129
290.464	0.00213291
290.481	0.00213475
290.498	0.00213681
290.515	0.00213912
290.532	0.0021417
290.549	0.00214454
290.567	0.00214767
290.584	0.00215111
290.601	0.00215487
290.618	0.00215895
290.635	0.00216339
290.652	0.00216819
290.669	0.00217338
290.687	0.00217897
290.704	0.00218499
290.721	0.00219144
290.738	0.00219837
290.755	0.00220578
290.772	0.00221371
290.789	0.00222217
290.807	0.00223121
290.824	0.00224084
290.841	0.00225111
290.858	0.00226203
290.875	0.00227366
290.892	0.00228601
290.909	0.00229914
290.927	0.00231308
290.944	0.00232786
290.961	0.00234354
290.978	0.00236015
290.995	0.00237774
291.012	0.00239635
291.029	0.00241602
291.047	0.00243681
291.064	0.00245874
291.081	0.00248188
291.098	0.00250626
291.115	0.00253193
291.132	0.00255892
291.149	0.00258728
291.167	0.00261705
291.184	0.00264827
291.201	0.00268097
291.218	0.00271519
291.235	0.00275096
291.252	0.00278832
291.269	0.00282729
291.287	0.00286791
291.304	0.0029102
291.321	0.00295418
291.338	0.00299987
291.355	0.0030473
291.372	0.00309648
291.389	0.00314742
291.407	0.00320015
291.424	0.00325467
291.441	0.00331098
291.458	0.00336911
291.475	0.00342905
291.492	0.00349081
291.509	0.00355438
291.527	0.00361977
291.544	0.00368698
291.561	0.00375601
291.578	0.00382684
291.595	0.00389947
291.612	0.00397389
291.629	0.00405009
291.647	0.00412805
291.664	0.00420776
291.681	0.0042892
291.698	0.00437235
291.715	0.00445717
291.732	0.00454365
291.749	0.00463175
291.767	0.00472144
291.784	0.00481268
291.801	0.00490543
291.818	0.00499963
291.835	0.00509526
291.852	0.00519223
291.869	0.00529051
291.887	0.00539002
291.904	0.0054907
291.921	0.00559247
291.938	0.00569526
291.955	0.00579899
291.972	0.00590356
291.989	0.00600888
292.007	0.00611486
292.024	0.0062214
292.041	0.00632839
292.058	0.00643572
292.075	0.00654328
292.092	0.00665094
292.109	0.0067586
292.127	0.00686611
292.144	0.00697336
292.161	0.00708022
292.178	0.00718656
292.195	0.00729223
292.212	0.00739712
292.229	0.00750107
292.247	0.00760397
292.264	0.00770566
292.281	0.00780603
292.298	0.00790492
292.315	0.00800221
292.332	0.00809778
292.349	0.00819148
292.367	0.00828319
292.384	0.0083728
292.401	0.00846018
292.418	0.00854521
292.435	0.00862779
292.452	0.00870781
292.469	0.00878517
292.487	0.00885976
292.504	0.0089315
292.521	0.00900029
292.538	0.00906606
292.555	0.00912873
292.572	0.00918824
292.59	0.00924453
292.607	0.00929753
292.624	0.00934721
292.641	0.00939351
292.658	0.00943639
292.675	0.00947583
292.692	0.00951181
292.71	0.00954429
292.727	0.00957327
292.744	0.00959874
292.761	0.00962069
292.778	0.00963914
292.795	0.00965408
292.812	0.00966554
292.83	0.00967355
292.847	0.00967812
292.864	0.00967929
292.881	0.00967709
292.898	0.00967157
292.915	0.00966276
292.932	0.00965073
292.95	0.00963553
292.967	0.0096172
292.984	0.00959583
293.001	0.00957146
293.018	0.00954418
293.035	0.00951405
293.052	0.00948115
293.07	0.00944557
293.087	0.00940738
293.104	0.00936666
293.121	0.00932351
293.138	0.00927801
293.155	0.00923026
293.172	0.00918035
293.19	0.00912837
293.207	0.00907442
293.224	0.0090186
293.241	0.008961
293.258	0.00890173
293.275	0.00884089
293.292	0.00877858
293.31	0.00871489
293.327	0.00864993
293.344	0.00858381
293.361	0.00851661
293.378	0.00844844
293.395	0.0083794
293.412	0.00830959
293.43	0.0082391
293.447	0.00816802
293.464	0.00809646
293.481	0.00802451
293.498	0.00795225
293.515	0.00787977
293.532	0.00780716
293.55	0.00773451
293.567	0.00766189
293.584	0.00758939
293.601	0.00751707
293.618	0.00744502
293.635	0.0073733
293.652	0.00730199
293.67	0.00723114
293.687	0.00716082
293.704	0.00709108
293.721	0.00702199
293.738	0.0069536
293.755	0.00688595
293.772	0.00681909
293.79	0.00675307
293.807	0.00668792
293.824	0.00662368
293.841	0.00656039
293.858	0.00649807
293.875	0.00643677
293.892	0.00637649
293.91	0.00631728
293.927	0.00625913
293.944	0.00620209
293.961	0.00614615
293.978	0.00609134
293.995	0.00603766
294.012	0.00598511
294.03	0.00593371
294.047	0.00588346
294.064	0.00583436
294.081	0.00578641
294.098	0.00573961
294.115	0.00569395
294.132	0.00564943
294.15	0.00560605
294.167	0.00556378
294.184	0.00552264
294.201	0.00548259
294.218	0.00544364
294.235	0.00540578
294.252	0.00536897
294.27	0.00533322
294.287	0.00529851
294.304	0.00526482
294.321	0.00523213
294.338	0.00520043
294.355	0.00516969
294.372	0.00513991
294.39	0.00511106
294.407	0.00508313
294.424	0.00505609
294.441	0.00502993
294.458	0.00500462
294.475	0.00498015
294.492	0.00495649
294.51	0.00493363
294.527	0.00491155
294.544	0.00489023
294.561	0.00486964
294.578	0.00484976
294.595	0.00483059
294.612	0.00481209
294.63	0.00479425
294.647	0.00477706
294.664	0.00476048
294.681	0.0047445
294.698	0.00472911
294.715	0.00471429
294.732	0.00470002
294.75	0.00468627
294.767	0.00467304
294.784	0.00466031
294.801	0.00464806
294.818	0.00463628
294.835	0.00462494
294.852	0.00461405
294.87	0.00460357
294.887	0.0045935
294.904	0.00458382
294.921	0.00457452
294.938	0.00456559
294.955	0.00455702
294.972	0.00454878
294.99	0.00454088
295.007	0.00453329
295.024	0.00452601
295.041	0.00451903
295.058	0.00451233
295.075	0.00450592
295.092	0.00449976
295.11	0.00449387
295.127	0.00448822
295.144	0.00448281
295.161	0.00447763
295.178	0.00447268
295.195	0.00446793
295.212	0.00446339
295.23	0.00445904
295.247	0.00445489
295.264	0.00445091
295.281	0.00444711
295.298	0.00444347
295.315	0.00443999
295.332	0.00443666
295.35	0.00443348
295.367	0.00443043
295.384	0.00442752
295.401	0.00442474
295.418	0.00442207
295.435	0.00441952
295.452	0.00441708
295.47	0.00441475
295.487	0.00441252
295.504	0.00441039
295.521	0.00440835
295.538	0.00440641
295.555	0.00440456
295.572	0.00440279
295.59	0.00440112
295.607	0.00439954
295.624	0.00439804
295.641	0.00439664
295.658	0.00439532
295.675	0.0043941
295.692	0.00439297
295.71	0.00439194
295.727	0.00439101
295.744	0.00439018
295.761	0.00438946
295.778	0.00438885
295.795	0.00438835
295.812	0.00438797
295.83	0.00438771
295.847	0.00438757
295.864	0.00438756
295.881	0.00438768
295.898	0.00438793
295.915	0.00438831
295.932	0.00438882
295.95	0.00438947
295.967	0.00439025
295.984	0.00439115
296.001	0.00439218
296.018	0.00439334
296.035	0.00439461
296.052	0.00439599
296.07	0.00439747
296.087	0.00439905
296.104	0.00440071
296.121	0.00440243
296.138	0.00440422
296.155	0.00440604
296.172	0.00440789
296.19	0.00440975
296.207	0.0044116
296.224	0.00441342
296.241	0.0044152
296.258	0.0044169
296.275	0.00441851
296.293	0.00442
296.31	0.00442136
296.327	0.00442255
296.344	0.00442356
296.361	0.00442436
296.378	0.00442492
296.395	0.00442523
296.413	0.00442526
296.43	0.00442498
296.447	0.00442438
296.464	0.00442344
296.481	0.00442212
296.498	0.00442042
296.515	0.00441832
296.533	0.0044158
296.55	0.00441285
296.567	0.00440945
296.584	0.0044056
296.601	0.00440127
296.618	0.00439647
296.635	0.00439119
296.653	0.00438543
296.67	0.00437918
296.687	0.00437245
296.704	0.00436523
296.721	0.00435753
296.738	0.00434937
296.755	0.00434074
296.773	0.00433165
296.79	0.00432213
296.807	0.00431217
296.824	0.00430181
296.841	0.00429105
296.858	0.00427991
296.875	0.00426841
296.893	0.00425658
296.91	0.00424443
296.927	0.004232
296.944	0.00421929
296.961	0.00420634
296.978	0.00419317
296.995	0.00417981
297.013	0.00416627
297.03	0.00415259
297.047	0.0041388
297.064	0.00412491
297.081	0.00411095
297.098	0.00409695
297.115	0.00408293
297.133	0.00406891
297.15	0.00405492
297.167	0.00404098
297.184	0.0040271
297.201	0.00401331
297.218	0.00399963
297.235	0.00398607
297.253	0.00397266
297.27	0.0039594
297.287	0.00394631
297.304	0.0039334
297.321	0.00392068
297.338	0.00390817
297.355	0.00389587
297.373	0.00388379
297.39	0.00387193
297.407	0.0038603
297.424	0.0038489
297.441	0.00383773
297.458	0.00382679
297.475	0.00381608
297.493	0.0038056
297.51	0.00379534
297.527	0.00378529
297.544	0.00377545
297.561	0.00376581
297.578	0.00375635
297.595	0.00374707
297.613	0.00373796
297.63	0.00372899
297.647	0.00372016
297.664	0.00371144
297.681	0.00370281
297.698	0.00369427
297.715	0.00368578
297.733	0.00367732
297.75	0.00366888
297.767	0.00366043
297.784	0.00365193
297.801	0.00364338
297.818	0.00363473
297.835	0.00362597
297.853	0.00361706
297.87	0.00360797
297.887	0.00359868
297.904	0.00358916
297.921	0.00357936
297.938	0.00356928
297.955	0.00355886
297.973	0.00354809
297.99	0.00353693
298.007	0.00352536
298.024	0.00351333
298.041	0.00350084
298.058	0.00348784
298.075	0.0034743
298.093	0.00346021
298.11	0.00344554
298.127	0.00343027
298.144	0.00341437
298.161	0.00339782
298.178	0.00338061
298.195	0.00336272
298.213	0.00334414
298.23	0.00332485
298.247	0.00330485
298.264	0.00328412
298.281	0.00326267
298.298	0.00324049
298.315	0.00321759
298.333	0.00319396
298.35	0.00316961
298.367	0.00314455
298.384	0.0031188
298.401	0.00309236
298.418	0.00306525
298.435	0.00303749
298.453	0.0030091
298.47	0.0029801
298.487	0.00295051
298.504	0.00292036
298.521	0.00288946
298.538	0.00285648
298.555	0.00281845
298.573	0.00277281
298.59	0.00269911
298.607	0.00255136
298.624	0.00236763
298.641	0.00221854
298.658	0.00215182
298.675	0.00207755
298.693	0.00197755
298.71	0.00195382
298.727	0.00192801
298.744	0.00191555
298.761	0.00188759
298.778	0.00187555
298.795	0.00186306
298.813	0.00185011
298.83	0.00183667
298.847	0.00182273
298.864	0.00180829
298.881	0.00179332
298.898	0.00177782
298.915	0.00176177
298.933	0.00174516
298.95	0.00172773
298.967	0.00170435
298.984	0.00164532
299.001	0.00162762
299.018	0.00160933
299.035	0.00159046
299.053	0.00157101
299.07	0.00155096
299.087	0.00153033
299.104	0.00150911
299.121	0.00148731
299.138	0.00146493
299.155	0.00144199
299.173	0.00141848
299.19	0.00139443
299.207	0.00136985
299.224	0.00134475
299.241	0.00131915
299.258	0.00129303
299.275	0.00126617
299.293	0.0012376
299.31	0.00120573
299.327	0.00117108
299.344	0.00113419
299.361	0.00109183
299.378	0.00103551
299.395	0.000956133
299.413	0.000896865
299.43	0.000867516
299.447	0.000834397
299.464	0.00078031
299.481	0.000678397
299.498	0.000578597
299.515	0.000479925
299.533	0.000393721
299.55	0.000299297
299.567	0.000243634
299.584	0.000218835

## Sheet: PeakRatioFig1c
PeakRatio	Experiment	Static Structure	298K Dynamic Structures
Graphite	0.6541	0.3705	0.6328
Stage I	0.4616	0.3739	0.4531
Stage II	0.5522	0.5441	0.5485
Stage III	0.615	0.3877	0.6001

## Sheet: InPlaneDisplacement2d
Displacement	C6	C12	C18
-0.5	2.93523	958.239	98.6415
-0.491597	6.94857	1066.94	140.842
-0.483193	13.9503	1187.16	184.836
-0.47479	23.8704	1321.78	225.344
-0.466387	35.0687	1473.1	258.592
-0.457983	44.7395	1642.33	283.499
-0.44958	50.4968	1829.4	301.341
-0.441176	52.0922	2033.3	314.364
-0.432773	52.0099	2252.66	324.414
-0.42437	54.6813	2486.68	332.494
-0.415966	64.9276	2735.88	339.347
-0.407563	86.2137	3002.37	346.506
-0.39916	119.318	3289.64	357.147
-0.390756	162.527	3601.65	376.432
-0.382353	214.148	3941.76	411.532
-0.37395	276.218	4311.67	471.523
-0.365546	356.452	4710.91	566.968
-0.357143	465.876	5137.05	708.59
-0.348739	612.337	5586.48	904.76
-0.340336	794.022	6055.54	1158.52
-0.331933	999.316	6541.65	1465.8
-0.323529	1215.55	7043.82	1816.5
-0.315126	1440.1	7562.71	2198.6
-0.306723	1683.06	8100	2603.86
-0.298319	1959.32	8657.37	3032.35
-0.289916	2280.24	9235.52	3493.48
-0.281513	2654.87	9833.45	4003.33
-0.273109	3098.23	10448.1	4580.45
-0.264706	3635.54	11074.8	5242.76
-0.256303	4294.92	11707.5	6005.87
-0.247899	5091.52	12340.6	6880.16
-0.239496	6014.01	12969.4	7864.6
-0.231092	7025.98	13592	8939.4
-0.222689	8088.19	14209.4	10064.7
-0.214286	9190.65	14826.5	11191.8
-0.205882	10370.8	15451.2	12286.5
-0.197479	11699.2	16093.5	13351.9
-0.189076	13239.6	16763.3	14435
-0.180672	15011.6	17468.7	15607.7
-0.172269	16980.4	18214.2	16928
-0.163866	19074.2	18999.1	18405.8
-0.155462	21210.5	19817.4	19993.7
-0.147059	23314.2	20658.7	21613.2
-0.138655	25325.8	21509.6	23198.8
-0.130252	27210	22356	24734.1
-0.121849	28966.7	23185.2	26259.3
-0.113445	30633.4	23987.1	27850
-0.105042	32272.2	24755.4	29579.4
-0.0966387	33944	25487.1	31484.7
-0.0882353	35682.6	26182.7	33547.3
-0.0798319	37475.8	26845.2	35691.9
-0.0714286	39262.3	27478.9	37803.6
-0.0630252	40950.3	28088	39755
-0.0546218	42454.4	28675.1	41438.1
-0.0462185	43728	29239.5	42789.4
-0.0378151	44765.2	29775.6	43799.4
-0.0294118	45575.1	30273.1	44502.8
-0.0210084	46154.5	30716.6	44951.9
-0.012605	46488.9	31087.1	45188.3
-0.00420168	46574.7	31363.8	45225.3
0.00420168	46433.8	31526.6	45050.9
0.012605	46098.8	31558.7	44645.5
0.0210084	45584.3	31449.4	44002.3
0.0294118	44879.2	31196.5	43138.9
0.0378151	43972.9	30807.4	42094.7
0.0462185	42891.4	30298.6	40917.2
0.0546218	41707.1	29694	39645.6
0.0630252	40505.4	29021.3	38300.5
0.0714286	39334.1	28308.5	36885.3
0.0798319	38173.4	27579.4	35395.5
0.0882353	36945.6	26851.5	33830.3
0.0966387	35554.7	26133.4	32197.8
0.105042	33933.1	25426	30515.6
0.113445	32072.6	24722.8	28807.4
0.121849	30021.1	24013.4	27098
0.130252	27850.8	23285.8	25407.9
0.138655	25622.9	22529.5	23748.5
0.147059	23377.6	21737.4	22122
0.155462	21147.9	20906.7	20527
0.163866	18974.5	20039.5	18968.2
0.172269	16908.6	19142	17461.2
0.180672	15000.1	18223.6	16028.7
0.189076	13280.9	17296	14687.8
0.197479	11752.1	16372.2	13437
0.205882	10386.1	15465.3	12252.3
0.214286	9144.5	14587.6	11098.2
0.222689	7999.38	13749	9947.28
0.231092	6944.47	12956.4	8797.92
0.239496	5992.18	12212.8	7678.99
0.247899	5160.31	11517.8	6637.99
0.256303	4455	10867.6	5720.54
0.264706	3858.39	10256.9	4953.38
0.273109	3331.47	9679.21	4338.99
0.281513	2834.09	9128.88	3861.35
0.289916	2348.88	8601.07	3495.93
0.298319	1890.16	8092.06	3217.46
0.306723	1491.17	7598.87	3002.74
0.315126	1180.38	7118.82	2830.14
0.323529	963.93	6649.21	2678.67
0.331933	823.28	6187.49	2528.67
0.340336	726.061	5731.89	2364.21
0.348739	641.518	5282.22	2175.92
0.357143	552.306	4840.69	1962.44
0.365546	457.363	4412.1	1730.02
0.37395	365.697	4003.45	1490.87
0.382353	286.535	3622.67	1260.41
0.390756	223.101	3277.05	1053.51
0.39916	172.914	2971.59	879.918
0.407563	131.697	2707.87	740.82
0.415966	96.5042	2483.79	628.865
0.42437	66.4707	2294.02	532.297
0.432773	42.0625	2131.13	440.944
0.441176	23.9357	1986.95	350.529
0.44958	12.0208	1853.8	263.129
0.457983	5.24769	1725.45	184.357
0.466387	1.96868	1597.67	119.585
0.47479	0.629502	1468.45	71.3962
0.483193	0.170594	1337.85	39.051
0.491597	0.0390291	1207.62	19.4894
0.5	0.00751825	1080.58	8.84272

## Sheet: OutofPlaneDisplacement2e
Displacement	C6	C12	C18
-0.5	1.22179e-307	0.844283	1.37873e-06
-0.491597	4.96799e-291	2.67994	2.69269e-05
-0.483193	6.99832e-275	7.31417	0.000389547
-0.47479	3.41545e-259	17.4984	0.0041865
-0.466387	5.77501e-244	37.2686	0.0335549
-0.457983	3.38314e-229	71.6499	0.201638
-0.44958	6.86696e-215	125.844	0.914922
-0.441176	4.82947e-201	202.721	3.16364
-0.432773	1.17691e-187	296.879	8.4294
-0.42437	9.9382e-175	389.244	17.5109
-0.415966	2.90816e-162	453.13	28.6429
-0.407563	2.94913e-150	473.015	37.0743
-0.39916	1.03648e-138	457.757	37.9028
-0.390756	1.26253e-127	433.449	30.3635
-0.382353	5.33057e-117	425.561	18.846
-0.37395	7.8017e-107	448.277	8.96986
-0.365546	3.95848e-97	504.168	3.34141
-0.357143	6.96365e-88	585.627	1.56272
-0.348739	4.24784e-79	673.999	3.22793
-0.340336	8.98637e-71	743.733	10.1622
-0.331933	6.59413e-63	776.954	25.6235
-0.323529	1.6787e-55	775.905	50.5131
-0.315126	1.48299e-48	757.497	81.129
-0.306723	4.54747e-42	738.076	113.947
-0.298319	4.84201e-36	727.32	153.628
-0.289916	1.79099e-30	732.141	213.801
-0.281513	2.30257e-25	760.608	306.765
-0.273109	1.02966e-20	821.691	430.133
-0.264706	1.60307e-16	920.286	567.405
-0.256303	8.70095e-13	1052.74	706.338
-0.247899	1.64963e-09	1213.85	850.393
-0.239496	1.0959e-06	1410.68	1013.29
-0.231092	0.000256536	1662.55	1225.4
-0.222689	0.0213965	1987.55	1553.56
-0.214286	0.651593	2400.93	2083.29
-0.205882	7.65693	2928.46	2852.85
-0.197479	38.7969	3611.64	3823.08
-0.189076	99.0853	4497.09	4941.77
-0.180672	148.484	5621.56	6216.73
-0.172269	185.927	6999.97	7691.06
-0.163866	334.168	8623.25	9370.46
-0.155462	657.755	10470.6	11223.6
-0.147059	1117.47	12525.1	13249.5
-0.138655	1814.87	14778.1	15471.1
-0.130252	2994.56	17232	17835.2
-0.121849	5044.86	19924.4	20240.8
-0.113445	8085.02	22948.5	22744
-0.105042	11847.5	26404.7	25608.8
-0.0966387	16570.2	30306.2	29075.2
-0.0882353	22500	34565.8	33194.3
-0.0798319	29778.9	39090.6	37919.7
-0.0714286	39031	43828.5	43186.1
-0.0630252	50207.8	48683.4	48833.4
-0.0546218	62794	53439.6	54621.6
-0.0462185	75387.9	57831	60414.6
-0.0378151	86293.2	61671.2	66172.1
-0.0294118	95660.7	64899.2	71650.1
-0.0210084	103746	67521.2	76269.6
-0.012605	110225	69506.8	79356.5
-0.00420168	114693	70699	80435.4
0.00420168	115440	70844.5	79409.7
0.012605	112737	69783	76616.1
0.0210084	107016	67624.4	72653.9
0.0294118	98135.1	64707	68115.6
0.0378151	86223.9	61370.2	63472.4
0.0462185	72963.9	57768.3	59013.2
0.0546218	60853	53888.1	54708.5
0.0630252	49460.5	49709.6	50251.4
0.0714286	39141.4	45310.8	45432.2
0.0798319	30690.9	40836.3	40436.4
0.0882353	23161.7	36423.7	35645.5
0.0966387	16555.7	32172.8	31214.4
0.105042	11674	28139	27004.8
0.113445	8123.25	24329.8	22891.8
0.121849	5378.7	20738.4	18959.1
0.130252	3472.36	17406	15399
0.138655	2194.02	14431.1	12365.9
0.147059	1340.74	11894.1	9928.72
0.155462	752.942	9793.06	8068.55
0.163866	388.725	8064.23	6698.98
0.172269	152.343	6639.19	5700.02
0.180672	32.9392	5468.42	4927.83
0.189076	3.19489	4512.24	4229.11
0.197479	0.124254	3734.22	3505.13
0.205882	0.00182076	3104.34	2766.93
0.214286	9.71435e-06	2594.26	2099.04
0.222689	1.85201e-08	2165.47	1572.34
0.231092	1.24846e-11	1777.54	1199.15
0.239496	2.95774e-15	1418.62	945.846
0.247899	2.45344e-19	1114.77	764.886
0.256303	7.10864e-24	895.882	623.906
0.264706	7.18282e-29	759.359	518.645
0.273109	2.52819e-34	674.925	457.719
0.281513	3.09719e-40	615.004	435.844
0.289916	1.31975e-46	569.588	428.623
0.298319	1.95506e-53	538.316	410.306
0.306723	1.00645e-60	520.355	369.536
0.315126	1.79987e-68	512.432	310.284
0.323529	1.11783e-76	510.236	242.262
0.331933	2.41038e-85	508.803	172.501
0.340336	1.80415e-94	502.73	107.143
0.348739	4.68652e-104	488.684	55.0438
0.357143	4.22417e-114	469.209	22.3992
0.365546	1.32092e-124	451.681	7.01843
0.37395	1.43282e-135	439.931	1.66519
0.382353	5.39053e-147	427.647	0.296281
0.390756	7.03307e-159	403.268	0.0393056
0.39916	3.18188e-171	360.66	0.00387376
0.407563	4.99122e-184	302.653	0.000282917
0.415966	2.7144e-197	236.529	1.52846e-05
0.42437	5.11741e-211	169.966	6.23327e-07
0.432773	3.34428e-225	110.297	5.08261e-07
0.441176	7.57533e-240	63.5002	1.32052e-05
0.44958	5.94728e-255	31.9914	0.000261826
0.457983	1.61819e-270	13.9569	0.00382618
0.466387	1.52585e-286	5.2176	0.0412672
0.47479	4.98589e-303	1.64975	0.329126
0.483193	5.59730000000000e-320	0.434503	1.94623
0.491597	0	0.0938624	8.56553
0.5	0	0.0164066	28.213

## Sheet: CarbonChargeFig3
GraphiteCharge	Probability	C6Charge	Probability	C12Charge	Probability	C18Charge	Probability
-0.33	2	-0.0075	1	-0.0725	1	-0.23	2
-0.31	1	-0.0025	0	-0.0675	0	-0.21	5
-0.29	2	0.0025	0	-0.0625	3	-0.19	8
-0.27	4	0.0075	0	-0.0575	4	-0.17	34
-0.25	22	0.0125	2	-0.0525	7	-0.15	47
-0.23	30	0.0175	3	-0.0475	4	-0.13	96
-0.21	58	0.0225	6	-0.0425	5	-0.11	149
-0.19	127	0.0275	5	-0.0375	7	-0.09	245
-0.17	186	0.0325	9	-0.0325	11	-0.07	318
-0.15	219	0.0375	17	-0.0275	20	-0.05	418
-0.13	165	0.0425	21	-0.0225	16	-0.03	537
-0.11	143	0.0475	19	-0.0175	24	-0.01	603
-0.09	184	0.0525	25	-0.0125	37	0.01	626
-0.07	353	0.0575	49	-0.0075	60	0.03	620
-0.05	542	0.0625	56	-0.0025	70	0.05	564
-0.03	534	0.0675	77	0.0025	86	0.07	505
-0.01	438	0.0725	120	0.0075	109	0.09	464
0.01	416	0.0775	185	0.0125	111	0.11	332
0.03	530	0.0825	228	0.0175	129	0.13	269
0.05	539	0.0875	304	0.0225	170	0.15	231
0.07	391	0.0925	358	0.0275	181	0.17	141
0.09	208	0.0975	467	0.0325	198	0.19	101
0.11	146	0.1025	500	0.0375	232	0.21	75
0.13	152	0.1075	589	0.0425	217	0.23	38
0.15	235	0.1125	621	0.0475	252	0.25	24
0.17	202	0.1175	687	0.0525	241	0.27	10
0.19	138	0.1225	678	0.0575	273	0.29	6
0.21	60	0.1275	687	0.0625	293	0.31	8
0.23	15	0.1325	767	0.0675	266	0.33	3
0.25	3	0.1375	740	0.0725	297	0.35	0
0.27	3	0.1425	845	0.0775	355	0.37	1
		0.1475	814	0.0825	346	0.38
		0.1525	806	0.0875	305
		0.1575	881	0.0925	348
		0.1625	823	0.0975	337
		0.1675	831	0.1025	290
		0.1725	800	0.1075	249
		0.1775	653	0.1125	211
		0.1825	552	0.1175	200
		0.1875	510	0.1225	167
		0.1925	379	0.1275	115
		0.1975	365	0.1325	124
		0.2025	241	0.1375	90
		0.2075	171	0.1425	75
		0.2125	169	0.1475	54
		0.2175	100	0.1525	28
		0.2225	64	0.1575	27
		0.2275	45	0.1625	19
		0.2325	39	0.1675	10
		0.2375	25	0.1725	8
		0.2425	10	0.1775	8
		0.2475	9	0.1825	3
		0.2525	6	0.1875	3
		0.2575	2	0.19
		0.2625	0
		0.2675	0
		0.2725	0
		0.2775	0
		0.2825	1
		0.285

## Sheet: EntropyFig4a
Experiment	Theory	Theory_std
-19	-19.62	1.45
-13	-14.03	2.2091
-11	-12.5144	2.1204

## Sheet: vDOSFig4b
Frequency(cm^-1)	LiMetal	C6	C12	C18
0	0.00175	0.00305	0.0057	0.0317
0.00996	0.00175	0.00305	0.00569	0.03169
0.01992	0.001755	0.00305	0.00569	0.03168
0.02988	0.001755	0.00305	0.00568	0.03167
0.03985	0.00176	0.00305	0.00567	0.03167
0.04981	0.00176	0.00305	0.00567	0.03166
0.05977	0.001765	0.00305	0.00566	0.03165
0.06973	0.001765	0.003055	0.00566	0.03164
0.07969	0.00177	0.003055	0.00565	0.03163
0.08965	0.00177	0.003055	0.00564	0.03162
0.09961	0.001775	0.003055	0.00564	0.03162
0.10957	0.001775	0.003055	0.00563	0.03161
0.11954	0.00178	0.003055	0.00562	0.0316
0.1295	0.00178	0.003055	0.00562	0.03159
0.13946	0.001785	0.003055	0.00561	0.03158
0.14942	0.001785	0.003055	0.00561	0.03157
0.15938	0.001785	0.003055	0.0056	0.03156
0.16934	0.00179	0.003055	0.00559	0.03155
0.1793	0.00179	0.003055	0.00559	0.03155
0.18926	0.001795	0.00306	0.00558	0.03154
0.19923	0.001795	0.00306	0.00558	0.03153
0.20919	0.0018	0.00306	0.00557	0.03152
0.21915	0.0018	0.00306	0.00556	0.03151
0.22911	0.001805	0.00306	0.00556	0.0315
0.23907	0.001805	0.00306	0.00555	0.03149
0.24903	0.001805	0.00306	0.00555	0.03148
0.25899	0.00181	0.00306	0.00554	0.03148
0.26895	0.00181	0.00306	0.00553	0.03147
0.27892	0.001815	0.00306	0.00553	0.03146
0.28888	0.001815	0.00306	0.00552	0.03145
0.29884	0.001815	0.00306	0.00552	0.03144
0.3088	0.00182	0.00306	0.00551	0.03143
0.31876	0.00182	0.003065	0.00551	0.03142
0.32872	0.001825	0.003065	0.0055	0.03141
0.33868	0.001825	0.003065	0.00549	0.03141
0.34864	0.00183	0.003065	0.00549	0.0314
0.35861	0.00183	0.003065	0.00548	0.03139
0.36857	0.00183	0.003065	0.00548	0.03138
0.37853	0.001835	0.003065	0.00547	0.03137
0.38849	0.001835	0.003065	0.00547	0.03136
0.39845	0.00184	0.003065	0.00546	0.03135
0.40841	0.00184	0.003065	0.00545	0.03134
0.41837	0.00184	0.003065	0.00545	0.03133
0.42834	0.001845	0.003065	0.00544	0.03132
0.4383	0.001845	0.003065	0.00544	0.03131
0.44826	0.001845	0.00307	0.00543	0.03131
0.45822	0.00185	0.00307	0.00543	0.0313
0.46818	0.00185	0.00307	0.00542	0.03129
0.47814	0.001855	0.00307	0.00542	0.03128
0.4881	0.001855	0.00307	0.00541	0.03127
0.49806	0.001855	0.00307	0.0054	0.03126
0.50803	0.00186	0.00307	0.0054	0.03125
0.51799	0.00186	0.00307	0.00539	0.03124
0.52795	0.00186	0.00307	0.00539	0.03123
0.53791	0.001865	0.00307	0.00538	0.03122
0.54787	0.001865	0.00307	0.00538	0.03121
0.55783	0.00187	0.00307	0.00537	0.0312
0.56779	0.00187	0.00307	0.00537	0.0312
0.57775	0.00187	0.00307	0.00536	0.03119
0.58772	0.001875	0.003075	0.00536	0.03118
0.59768	0.001875	0.003075	0.00535	0.03117
0.60764	0.001875	0.003075	0.00535	0.03116
0.6176	0.00188	0.003075	0.00534	0.03115
0.62756	0.00188	0.003075	0.00534	0.03114
0.63752	0.00188	0.003075	0.00533	0.03113
0.64748	0.001885	0.003075	0.00533	0.03112
0.65744	0.001885	0.003075	0.00532	0.03111
0.66741	0.001885	0.003075	0.00532	0.0311
0.67737	0.00189	0.003075	0.00531	0.03109
0.68733	0.00189	0.003075	0.0053	0.03108
0.69729	0.00189	0.003075	0.0053	0.03107
0.70725	0.001895	0.003075	0.00529	0.03106
0.71721	0.001895	0.003075	0.00529	0.03105
0.72717	0.001895	0.003075	0.00528	0.03105
0.73714	0.0019	0.00308	0.00528	0.03104
0.7471	0.0019	0.00308	0.00527	0.03103
0.75706	0.0019	0.00308	0.00527	0.03102
0.76702	0.001905	0.00308	0.00526	0.03101
0.77698	0.001905	0.00308	0.00526	0.031
0.78694	0.001905	0.00308	0.00525	0.03099
0.7969	0.00191	0.00308	0.00525	0.03098
0.80686	0.00191	0.00308	0.00525	0.03097
0.81683	0.00191	0.00308	0.00524	0.03096
0.82679	0.00191	0.00308	0.00524	0.03095
0.83675	0.001915	0.00308	0.00523	0.03094
0.84671	0.001915	0.00308	0.00523	0.03093
0.85667	0.001915	0.00308	0.00522	0.03092
0.86663	0.00192	0.00308	0.00522	0.03091
0.87659	0.00192	0.00308	0.00521	0.0309
0.88655	0.00192	0.003085	0.00521	0.03089
0.89652	0.00192	0.003085	0.0052	0.03088
0.90648	0.001925	0.003085	0.0052	0.03087
0.91644	0.001925	0.003085	0.00519	0.03086
0.9264	0.001925	0.003085	0.00519	0.03085
0.93636	0.00193	0.003085	0.00518	0.03084
0.94632	0.00193	0.003085	0.00518	0.03083
0.95628	0.00193	0.003085	0.00517	0.03082
0.96624	0.00193	0.003085	0.00517	0.03081
0.97621	0.001935	0.003085	0.00517	0.0308
0.98617	0.001935	0.003085	0.00516	0.03079
0.99613	0.001935	0.003085	0.00516	0.03078
1.00609	0.00194	0.003085	0.00515	0.03077
1.01605	0.00194	0.003085	0.00515	0.03076
1.02601	0.00194	0.003085	0.00514	0.03075
1.03597	0.00194	0.00309	0.00514	0.03074
1.04593	0.001945	0.00309	0.00513	0.03073
1.0559	0.001945	0.00309	0.00513	0.03072
1.06586	0.001945	0.00309	0.00512	0.03071
1.07582	0.001945	0.00309	0.00512	0.0307
1.08578	0.00195	0.00309	0.00512	0.03069
1.09574	0.00195	0.00309	0.00511	0.03068
1.1057	0.00195	0.00309	0.00511	0.03067
1.11566	0.00195	0.00309	0.0051	0.03066
1.12563	0.001955	0.00309	0.0051	0.03065
1.13559	0.001955	0.00309	0.00509	0.03064
1.14555	0.001955	0.00309	0.00509	0.03063
1.15551	0.001955	0.00309	0.00509	0.03062
1.16547	0.00196	0.00309	0.00508	0.03061
1.17543	0.00196	0.00309	0.00508	0.0306
1.18539	0.00196	0.00309	0.00507	0.03059
1.19535	0.00196	0.00309	0.00507	0.03058
1.20532	0.001965	0.003095	0.00506	0.03057
1.21528	0.001965	0.003095	0.00506	0.03056
1.22524	0.001965	0.003095	0.00506	0.03055
1.2352	0.001965	0.003095	0.00505	0.03054
1.24516	0.001965	0.003095	0.00505	0.03053
1.25512	0.00197	0.003095	0.00504	0.03052
1.26508	0.00197	0.003095	0.00504	0.03051
1.27504	0.00197	0.003095	0.00504	0.0305
1.28501	0.00197	0.003095	0.00503	0.03049
1.29497	0.001975	0.003095	0.00503	0.03048
1.30493	0.001975	0.003095	0.00502	0.03047
1.31489	0.001975	0.003095	0.00502	0.03046
1.32485	0.001975	0.003095	0.00502	0.03045
1.33481	0.001975	0.003095	0.00501	0.03044
1.34477	0.00198	0.003095	0.00501	0.03043
1.35473	0.00198	0.003095	0.005	0.03042
1.3647	0.00198	0.003095	0.005	0.03041
1.37466	0.00198	0.0031	0.005	0.0304
1.38462	0.00198	0.0031	0.00499	0.03039
1.39458	0.001985	0.0031	0.00499	0.03038
1.40454	0.001985	0.0031	0.00499	0.03036
1.4145	0.001985	0.0031	0.00498	0.03035
1.42446	0.001985	0.0031	0.00498	0.03034
1.43442	0.001985	0.0031	0.00497	0.03033
1.44439	0.00199	0.0031	0.00497	0.03032
1.45435	0.00199	0.0031	0.00497	0.03031
1.46431	0.00199	0.0031	0.00496	0.0303
1.47427	0.00199	0.0031	0.00496	0.03029
1.48423	0.00199	0.0031	0.00496	0.03028
1.49419	0.00199	0.0031	0.00495	0.03027
1.50415	0.001995	0.0031	0.00495	0.03026
1.51412	0.001995	0.0031	0.00494	0.03025
1.52408	0.001995	0.0031	0.00494	0.03024
1.53404	0.001995	0.0031	0.00494	0.03023
1.544	0.001995	0.0031	0.00493	0.03022
1.55396	0.002	0.003105	0.00493	0.03021
1.56392	0.002	0.003105	0.00493	0.0302
1.57388	0.002	0.003105	0.00492	0.03018
1.58384	0.002	0.003105	0.00492	0.03017
1.59381	0.002	0.003105	0.00492	0.03016
1.60377	0.002	0.003105	0.00491	0.03015
1.61373	0.002005	0.003105	0.00491	0.03014
1.62369	0.002005	0.003105	0.00491	0.03013
1.63365	0.002005	0.003105	0.0049	0.03012
1.64361	0.002005	0.003105	0.0049	0.03011
1.65357	0.002005	0.003105	0.0049	0.0301
1.66353	0.002005	0.003105	0.00489	0.03009
1.6735	0.002005	0.003105	0.00489	0.03008
1.68346	0.00201	0.003105	0.00489	0.03007
1.69342	0.00201	0.003105	0.00488	0.03006
1.70338	0.00201	0.003105	0.00488	0.03004
1.71334	0.00201	0.003105	0.00488	0.03003
1.7233	0.00201	0.003105	0.00487	0.03002
1.73326	0.00201	0.003105	0.00487	0.03001
1.74322	0.00201	0.003105	0.00487	0.03
1.75319	0.002015	0.00311	0.00486	0.02999
1.76315	0.002015	0.00311	0.00486	0.02998
1.77311	0.002015	0.00311	0.00486	0.02997
1.78307	0.002015	0.00311	0.00485	0.02996
1.79303	0.002015	0.00311	0.00485	0.02995
1.80299	0.002015	0.00311	0.00485	0.02994
1.81295	0.002015	0.00311	0.00484	0.02992
1.82291	0.00202	0.00311	0.00484	0.02991
1.83288	0.00202	0.00311	0.00484	0.0299
1.84284	0.00202	0.00311	0.00483	0.02989
1.8528	0.00202	0.00311	0.00483	0.02988
1.86276	0.00202	0.00311	0.00483	0.02987
1.87272	0.00202	0.00311	0.00483	0.02986
1.88268	0.00202	0.00311	0.00482	0.02985
1.89264	0.00202	0.00311	0.00482	0.02984
1.90261	0.00202	0.00311	0.00482	0.02982
1.91257	0.002025	0.00311	0.00481	0.02981
1.92253	0.002025	0.00311	0.00481	0.0298
1.93249	0.002025	0.00311	0.00481	0.02979
1.94245	0.002025	0.00311	0.0048	0.02978
1.95241	0.002025	0.00311	0.0048	0.02977
1.96237	0.002025	0.003115	0.0048	0.02976
1.97233	0.002025	0.003115	0.0048	0.02975
1.9823	0.002025	0.003115	0.00479	0.02974
1.99226	0.002025	0.003115	0.00479	0.02972
2.00222	0.00203	0.003115	0.00479	0.02971
2.01218	0.00203	0.003115	0.00479	0.0297
2.02214	0.00203	0.003115	0.00478	0.02969
2.0321	0.00203	0.003115	0.00478	0.02968
2.04206	0.00203	0.003115	0.00478	0.02967
2.05202	0.00203	0.003115	0.00477	0.02966
2.06199	0.00203	0.003115	0.00477	0.02964
2.07195	0.00203	0.003115	0.00477	0.02963
2.08191	0.00203	0.003115	0.00477	0.02962
2.09187	0.00203	0.003115	0.00476	0.02961
2.10183	0.00203	0.003115	0.00476	0.0296
2.11179	0.002035	0.003115	0.00476	0.02959
2.12175	0.002035	0.003115	0.00476	0.02958
2.13171	0.002035	0.003115	0.00475	0.02957
2.14168	0.002035	0.003115	0.00475	0.02955
2.15164	0.002035	0.003115	0.00475	0.02954
2.1616	0.002035	0.003115	0.00475	0.02953
2.17156	0.002035	0.003115	0.00474	0.02952
2.18152	0.002035	0.003115	0.00474	0.02951
2.19148	0.002035	0.00312	0.00474	0.0295
2.20144	0.002035	0.00312	0.00474	0.02948
2.21141	0.002035	0.00312	0.00473	0.02947
2.22137	0.002035	0.00312	0.00473	0.02946
2.23133	0.002035	0.00312	0.00473	0.02945
2.24129	0.00204	0.00312	0.00473	0.02944
2.25125	0.00204	0.00312	0.00472	0.02943
2.26121	0.00204	0.00312	0.00472	0.02942
2.27117	0.00204	0.00312	0.00472	0.0294
2.28113	0.00204	0.00312	0.00472	0.02939
2.2911	0.00204	0.00312	0.00471	0.02938
2.30106	0.00204	0.00312	0.00471	0.02937
2.31102	0.00204	0.00312	0.00471	0.02936
2.32098	0.00204	0.00312	0.00471	0.02935
2.33094	0.00204	0.00312	0.0047	0.02933
2.3409	0.00204	0.00312	0.0047	0.02932
2.35086	0.00204	0.00312	0.0047	0.02931
2.36082	0.00204	0.00312	0.0047	0.0293
2.37079	0.00204	0.00312	0.0047	0.02929
2.38075	0.00204	0.00312	0.00469	0.02928
2.39071	0.00204	0.00312	0.00469	0.02926
2.40067	0.00204	0.00312	0.00469	0.02925
2.41063	0.00204	0.00312	0.00469	0.02924
2.42059	0.002045	0.00312	0.00468	0.02923
2.43055	0.002045	0.00312	0.00468	0.02922
2.44051	0.002045	0.00312	0.00468	0.02921
2.45048	0.002045	0.003125	0.00468	0.02919
2.46044	0.002045	0.003125	0.00468	0.02918
2.4704	0.002045	0.003125	0.00467	0.02917
2.48036	0.002045	0.003125	0.00467	0.02916
2.49032	0.002045	0.003125	0.00467	0.02915
2.50028	0.002045	0.003125	0.00467	0.02913
2.51024	0.002045	0.003125	0.00467	0.02912
2.5202	0.002045	0.003125	0.00466	0.02911
2.53017	0.002045	0.003125	0.00466	0.0291
2.54013	0.002045	0.003125	0.00466	0.02909
2.55009	0.002045	0.003125	0.00466	0.02907
2.56005	0.002045	0.003125	0.00466	0.02906
2.57001	0.002045	0.003125	0.00465	0.02905
2.57997	0.002045	0.003125	0.00465	0.02904
2.58993	0.002045	0.003125	0.00465	0.02903
2.5999	0.002045	0.003125	0.00465	0.02901
2.60986	0.002045	0.003125	0.00465	0.029
2.61982	0.002045	0.003125	0.00465	0.02899
2.62978	0.002045	0.003125	0.00464	0.02898
2.63974	0.002045	0.003125	0.00464	0.02897
2.6497	0.002045	0.003125	0.00464	0.02895
2.65966	0.002045	0.003125	0.00464	0.02894
2.66962	0.002045	0.003125	0.00464	0.02893
2.67959	0.002045	0.003125	0.00464	0.02892
2.68955	0.002045	0.003125	0.00463	0.02891
2.69951	0.002045	0.003125	0.00463	0.02889
2.70947	0.002045	0.003125	0.00463	0.02888
2.71943	0.002045	0.003125	0.00463	0.02887
2.72939	0.002045	0.003125	0.00463	0.02886
2.73935	0.002045	0.00313	0.00463	0.02885
2.74931	0.002045	0.00313	0.00462	0.02883
2.75928	0.002045	0.00313	0.00462	0.02882
2.76924	0.002045	0.00313	0.00462	0.02881
2.7792	0.002045	0.00313	0.00462	0.0288
2.78916	0.002045	0.00313	0.00462	0.02879
2.79912	0.002045	0.00313	0.00462	0.02877
2.80908	0.002045	0.00313	0.00461	0.02876
2.81904	0.002045	0.00313	0.00461	0.02875
2.829	0.002045	0.00313	0.00461	0.02874
2.83897	0.002045	0.00313	0.00461	0.02872
2.84893	0.002045	0.00313	0.00461	0.02871
2.85889	0.002045	0.00313	0.00461	0.0287
2.86885	0.002045	0.00313	0.00461	0.02869
2.87881	0.002045	0.00313	0.0046	0.02867
2.88877	0.002045	0.00313	0.0046	0.02866
2.89873	0.002045	0.00313	0.0046	0.02865
2.90869	0.002045	0.00313	0.0046	0.02864
2.91866	0.002045	0.00313	0.0046	0.02863
2.92862	0.002045	0.00313	0.0046	0.02861
2.93858	0.002045	0.00313	0.0046	0.0286
2.94854	0.002045	0.00313	0.00459	0.02859
2.9585	0.002045	0.00313	0.00459	0.02858
2.96846	0.002045	0.00313	0.00459	0.02856
2.97842	0.002045	0.00313	0.00459	0.02855
2.98839	0.002045	0.00313	0.00459	0.02854
2.99835	0.002045	0.00313	0.00459	0.02853
3.00831	0.002045	0.00313	0.00459	0.02851
3.01827	0.002045	0.00313	0.00459	0.0285
3.02823	0.002045	0.00313	0.00458	0.02849
3.03819	0.002045	0.00313	0.00458	0.02848
3.04815	0.002045	0.00313	0.00458	0.02846
3.05811	0.002045	0.00313	0.00458	0.02845
3.06808	0.002045	0.00313	0.00458	0.02844
3.07804	0.002045	0.003135	0.00458	0.02843
3.088	0.002045	0.003135	0.00458	0.02841
3.09796	0.002045	0.003135	0.00458	0.0284
3.10792	0.002045	0.003135	0.00458	0.02839
3.11788	0.002045	0.003135	0.00457	0.02838
3.12784	0.002045	0.003135	0.00457	0.02836
3.1378	0.002045	0.003135	0.00457	0.02835
3.14777	0.002045	0.003135	0.00457	0.02834
3.15773	0.002045	0.003135	0.00457	0.02833
3.16769	0.002045	0.003135	0.00457	0.02831
3.17765	0.002045	0.003135	0.00457	0.0283
3.18761	0.00204	0.003135	0.00457	0.02829
3.19757	0.00204	0.003135	0.00457	0.02828
3.20753	0.00204	0.003135	0.00457	0.02826
3.21749	0.00204	0.003135	0.00457	0.02825
3.22746	0.00204	0.003135	0.00456	0.02824
3.23742	0.00204	0.003135	0.00456	0.02822
3.24738	0.00204	0.003135	0.00456	0.02821
3.25734	0.00204	0.003135	0.00456	0.0282
3.2673	0.00204	0.003135	0.00456	0.02819
3.27726	0.00204	0.003135	0.00456	0.02817
3.28722	0.00204	0.003135	0.00456	0.02816
3.29718	0.00204	0.003135	0.00456	0.02815
3.30715	0.00204	0.003135	0.00456	0.02814
3.31711	0.00204	0.003135	0.00456	0.02812
3.32707	0.00204	0.003135	0.00456	0.02811
3.33703	0.00204	0.003135	0.00456	0.0281
3.34699	0.00204	0.003135	0.00455	0.02808
3.35695	0.00204	0.003135	0.00455	0.02807
3.36691	0.00204	0.003135	0.00455	0.02806
3.37688	0.00204	0.003135	0.00455	0.02805
3.38684	0.00204	0.003135	0.00455	0.02803
3.3968	0.002035	0.003135	0.00455	0.02802
3.40676	0.002035	0.003135	0.00455	0.02801
3.41672	0.002035	0.003135	0.00455	0.02799
3.42668	0.002035	0.003135	0.00455	0.02798
3.43664	0.002035	0.003135	0.00455	0.02797
3.4466	0.002035	0.003135	0.00455	0.02796
3.45657	0.002035	0.003135	0.00455	0.02794
3.46653	0.002035	0.003135	0.00455	0.02793
3.47649	0.002035	0.003135	0.00455	0.02792
3.48645	0.002035	0.003135	0.00455	0.0279
3.49641	0.002035	0.003135	0.00455	0.02789
3.50637	0.002035	0.003135	0.00455	0.02788
3.51633	0.002035	0.00314	0.00454	0.02786
3.52629	0.002035	0.00314	0.00454	0.02785
3.53626	0.002035	0.00314	0.00454	0.02784
3.54622	0.002035	0.00314	0.00454	0.02783
3.55618	0.00203	0.00314	0.00454	0.02781
3.56614	0.00203	0.00314	0.00454	0.0278
3.5761	0.00203	0.00314	0.00454	0.02779
3.58606	0.00203	0.00314	0.00454	0.02777
3.59602	0.00203	0.00314	0.00454	0.02776
3.60598	0.00203	0.00314	0.00454	0.02775
3.61595	0.00203	0.00314	0.00454	0.02773
3.62591	0.00203	0.00314	0.00454	0.02772
3.63587	0.00203	0.00314	0.00454	0.02771
3.64583	0.00203	0.00314	0.00454	0.02769
3.65579	0.00203	0.00314	0.00454	0.02768
3.66575	0.00203	0.00314	0.00454	0.02767
3.67571	0.00203	0.00314	0.00454	0.02766
3.68568	0.002025	0.00314	0.00454	0.02764
3.69564	0.002025	0.00314	0.00454	0.02763
3.7056	0.002025	0.00314	0.00454	0.02762
3.71556	0.002025	0.00314	0.00454	0.0276
3.72552	0.002025	0.00314	0.00454	0.02759
3.73548	0.002025	0.00314	0.00454	0.02758
3.74544	0.002025	0.00314	0.00454	0.02756
3.7554	0.002025	0.00314	0.00454	0.02755
3.76537	0.002025	0.00314	0.00454	0.02754
3.77533	0.002025	0.00314	0.00454	0.02752
3.78529	0.002025	0.00314	0.00454	0.02751
3.79525	0.002025	0.00314	0.00454	0.0275
3.80521	0.00202	0.00314	0.00454	0.02748
3.81517	0.00202	0.00314	0.00454	0.02747
3.82513	0.00202	0.00314	0.00454	0.02746
3.83509	0.00202	0.00314	0.00454	0.02744
3.84506	0.00202	0.00314	0.00454	0.02743
3.85502	0.00202	0.00314	0.00454	0.02742
3.86498	0.00202	0.00314	0.00454	0.0274
3.87494	0.00202	0.00314	0.00454	0.02739
3.8849	0.00202	0.00314	0.00454	0.02738
3.89486	0.00202	0.00314	0.00454	0.02736
3.90482	0.00202	0.00314	0.00454	0.02735
3.91478	0.002015	0.00314	0.00454	0.02734
3.92475	0.002015	0.00314	0.00454	0.02732
3.93471	0.002015	0.00314	0.00454	0.02731
3.94467	0.002015	0.00314	0.00454	0.0273
3.95463	0.002015	0.00314	0.00454	0.02728
3.96459	0.002015	0.00314	0.00454	0.02727
3.97455	0.002015	0.00314	0.00454	0.02726
3.98451	0.002015	0.00314	0.00454	0.02724
3.99447	0.002015	0.00314	0.00454	0.02723
4.00444	0.002015	0.00314	0.00454	0.02722
4.0144	0.002015	0.00314	0.00454	0.0272
4.02436	0.00201	0.00314	0.00454	0.02719
4.03432	0.00201	0.00314	0.00454	0.02718
4.04428	0.00201	0.00314	0.00454	0.02716
4.05424	0.00201	0.00314	0.00454	0.02715
4.0642	0.00201	0.00314	0.00454	0.02713
4.07417	0.00201	0.00314	0.00454	0.02712
4.08413	0.00201	0.00314	0.00454	0.02711
4.09409	0.00201	0.00314	0.00454	0.02709
4.10405	0.00201	0.00314	0.00454	0.02708
4.11401	0.00201	0.00314	0.00454	0.02707
4.12397	0.002005	0.00314	0.00454	0.02705
4.13393	0.002005	0.00314	0.00454	0.02704
4.14389	0.002005	0.00314	0.00454	0.02703
4.15386	0.002005	0.00314	0.00454	0.02701
4.16382	0.002005	0.00314	0.00454	0.027
4.17378	0.002005	0.00314	0.00454	0.02699
4.18374	0.002005	0.00314	0.00454	0.02697
4.1937	0.002005	0.00314	0.00455	0.02696
4.20366	0.002005	0.00314	0.00455	0.02694
4.21362	0.002	0.00314	0.00455	0.02693
4.22358	0.002	0.00314	0.00455	0.02692
4.23355	0.002	0.00314	0.00455	0.0269
4.24351	0.002	0.00314	0.00455	0.02689
4.25347	0.002	0.00314	0.00455	0.02688
4.26343	0.002	0.003145	0.00455	0.02686
4.27339	0.002	0.003145	0.00455	0.02685
4.28335	0.002	0.003145	0.00455	0.02683
4.29331	0.002	0.003145	0.00455	0.02682
4.30327	0.001995	0.003145	0.00455	0.02681
4.31324	0.001995	0.003145	0.00455	0.02679
4.3232	0.001995	0.003145	0.00455	0.02678
4.33316	0.001995	0.003145	0.00455	0.02677
4.34312	0.001995	0.003145	0.00455	0.02675
4.35308	0.001995	0.003145	0.00455	0.02674
4.36304	0.001995	0.003145	0.00456	0.02672
4.373	0.001995	0.003145	0.00456	0.02671
4.38296	0.001995	0.003145	0.00456	0.0267
4.39293	0.00199	0.003145	0.00456	0.02668
4.40289	0.00199	0.003145	0.00456	0.02667
4.41285	0.00199	0.003145	0.00456	0.02666
4.42281	0.00199	0.003145	0.00456	0.02664
4.43277	0.00199	0.003145	0.00456	0.02663
4.44273	0.00199	0.003145	0.00456	0.02661
4.45269	0.00199	0.003145	0.00456	0.0266
4.46266	0.00199	0.003145	0.00456	0.02659
4.47262	0.00199	0.003145	0.00456	0.02657
4.48258	0.001985	0.003145	0.00456	0.02656
4.49254	0.001985	0.003145	0.00457	0.02654
4.5025	0.001985	0.003145	0.00457	0.02653
4.51246	0.001985	0.003145	0.00457	0.02652
4.52242	0.001985	0.003145	0.00457	0.0265
4.53238	0.001985	0.003145	0.00457	0.02649
4.54235	0.001985	0.003145	0.00457	0.02647
4.55231	0.001985	0.003145	0.00457	0.02646
4.56227	0.00198	0.003145	0.00457	0.02645
4.57223	0.00198	0.003145	0.00457	0.02643
4.58219	0.00198	0.003145	0.00457	0.02642
4.59215	0.00198	0.003145	0.00457	0.0264
4.60211	0.00198	0.003145	0.00458	0.02639
4.61207	0.00198	0.003145	0.00458	0.02638
4.62204	0.00198	0.003145	0.00458	0.02636
4.632	0.00198	0.003145	0.00458	0.02635
4.64196	0.001975	0.003145	0.00458	0.02633
4.65192	0.001975	0.003145	0.00458	0.02632
4.66188	0.001975	0.003145	0.00458	0.02631
4.67184	0.001975	0.003145	0.00458	0.02629
4.6818	0.001975	0.003145	0.00458	0.02628
4.69176	0.001975	0.003145	0.00458	0.02626
4.70173	0.001975	0.003145	0.00459	0.02625
4.71169	0.001975	0.003145	0.00459	0.02624
4.72165	0.00197	0.003145	0.00459	0.02622
4.73161	0.00197	0.003145	0.00459	0.02621
4.74157	0.00197	0.003145	0.00459	0.02619
4.75153	0.00197	0.003145	0.00459	0.02618
4.76149	0.00197	0.003145	0.00459	0.02616
4.77145	0.00197	0.003145	0.00459	0.02615
4.78142	0.00197	0.003145	0.0046	0.02614
4.79138	0.00197	0.003145	0.0046	0.02612
4.80134	0.00197	0.003145	0.0046	0.02611
4.8113	0.001965	0.003145	0.0046	0.02609
4.82126	0.001965	0.003145	0.0046	0.02608
4.83122	0.001965	0.003145	0.0046	0.02607
4.84118	0.001965	0.003145	0.0046	0.02605
4.85115	0.001965	0.003145	0.0046	0.02604
4.86111	0.001965	0.003145	0.00461	0.02602
4.87107	0.001965	0.003145	0.00461	0.02601
4.88103	0.00196	0.003145	0.00461	0.02599
4.89099	0.00196	0.003145	0.00461	0.02598
4.90095	0.00196	0.003145	0.00461	0.02597
4.91091	0.00196	0.003145	0.00461	0.02595
4.92087	0.00196	0.003145	0.00461	0.02594
4.93084	0.00196	0.003145	0.00462	0.02592
4.9408	0.00196	0.003145	0.00462	0.02591
4.95076	0.00196	0.003145	0.00462	0.02589
4.96072	0.001955	0.003145	0.00462	0.02588
4.97068	0.001955	0.003145	0.00462	0.02587
4.98064	0.001955	0.003145	0.00462	0.02585
4.9906	0.001955	0.003145	0.00462	0.02584
5.00056	0.001955	0.003145	0.00463	0.02582
5.01053	0.001955	0.003145	0.00463	0.02581
5.02049	0.001955	0.003145	0.00463	0.02579
5.03045	0.001955	0.003145	0.00463	0.02578
5.04041	0.00195	0.003145	0.00463	0.02576
5.05037	0.00195	0.003145	0.00463	0.02575
5.06033	0.00195	0.003145	0.00463	0.02574
5.07029	0.00195	0.003145	0.00464	0.02572
5.08025	0.00195	0.003145	0.00464	0.02571
5.09022	0.00195	0.003145	0.00464	0.02569
5.10018	0.00195	0.003145	0.00464	0.02568
5.11014	0.00195	0.003145	0.00464	0.02566
5.1201	0.001945	0.003145	0.00464	0.02565
5.13006	0.001945	0.003145	0.00465	0.02564
5.14002	0.001945	0.003145	0.00465	0.02562
5.14998	0.001945	0.003145	0.00465	0.02561
5.15995	0.001945	0.003145	0.00465	0.02559
5.16991	0.001945	0.003145	0.00465	0.02558
5.17987	0.001945	0.003145	0.00465	0.02556
5.18983	0.001945	0.003145	0.00466	0.02555
5.19979	0.00194	0.003145	0.00466	0.02553
5.20975	0.00194	0.003145	0.00466	0.02552
5.21971	0.00194	0.003145	0.00466	0.0255
5.22967	0.00194	0.003145	0.00466	0.02549
5.23964	0.00194	0.003145	0.00466	0.02548
5.2496	0.00194	0.003145	0.00467	0.02546
5.25956	0.00194	0.003145	0.00467	0.02545
5.26952	0.00194	0.00314	0.00467	0.02543
5.27948	0.001935	0.00314	0.00467	0.02542
5.28944	0.001935	0.00314	0.00467	0.0254
5.2994	0.001935	0.00314	0.00468	0.02539
5.30936	0.001935	0.00314	0.00468	0.02537
5.31933	0.001935	0.00314	0.00468	0.02536
5.32929	0.001935	0.00314	0.00468	0.02534
5.33925	0.001935	0.00314	0.00468	0.02533
5.34921	0.001935	0.00314	0.00469	0.02532
5.35917	0.00193	0.00314	0.00469	0.0253
5.36913	0.00193	0.00314	0.00469	0.02529
5.37909	0.00193	0.00314	0.00469	0.02527
5.38905	0.00193	0.00314	0.00469	0.02526
5.39902	0.00193	0.00314	0.00469	0.02524
5.40898	0.00193	0.00314	0.0047	0.02523
5.41894	0.00193	0.00314	0.0047	0.02521
5.4289	0.00193	0.00314	0.0047	0.0252
5.43886	0.001925	0.00314	0.0047	0.02518
5.44882	0.001925	0.00314	0.0047	0.02517
5.45878	0.001925	0.00314	0.00471	0.02515
5.46874	0.001925	0.00314	0.00471	0.02514
5.47871	0.001925	0.00314	0.00471	0.02512
5.48867	0.001925	0.00314	0.00471	0.02511
5.49863	0.001925	0.00314	0.00471	0.0251
5.50859	0.00192	0.00314	0.00472	0.02508
5.51855	0.00192	0.00314	0.00472	0.02507
5.52851	0.00192	0.00314	0.00472	0.02505
5.53847	0.00192	0.00314	0.00472	0.02504
5.54844	0.00192	0.00314	0.00473	0.02502
5.5584	0.00192	0.00314	0.00473	0.02501
5.56836	0.00192	0.00314	0.00473	0.02499
5.57832	0.00192	0.00314	0.00473	0.02498
5.58828	0.00192	0.00314	0.00473	0.02496
5.59824	0.001915	0.00314	0.00474	0.02495
5.6082	0.001915	0.00314	0.00474	0.02493
5.61816	0.001915	0.00314	0.00474	0.02492
5.62813	0.001915	0.00314	0.00474	0.0249
5.63809	0.001915	0.00314	0.00475	0.02489
5.64805	0.001915	0.00314	0.00475	0.02487
5.65801	0.001915	0.00314	0.00475	0.02486
5.66797	0.001915	0.00314	0.00475	0.02484
5.67793	0.00191	0.00314	0.00475	0.02483
5.68789	0.00191	0.00314	0.00476	0.02481
5.69785	0.00191	0.00314	0.00476	0.0248
5.70782	0.00191	0.00314	0.00476	0.02478
5.71778	0.00191	0.00314	0.00476	0.02477
5.72774	0.00191	0.00314	0.00477	0.02475
5.7377	0.00191	0.00314	0.00477	0.02474
5.74766	0.00191	0.00314	0.00477	0.02472
5.75762	0.001905	0.00314	0.00477	0.02471
5.76758	0.001905	0.00314	0.00478	0.02469
5.77754	0.001905	0.00314	0.00478	0.02468
5.78751	0.001905	0.00314	0.00478	0.02466
5.79747	0.001905	0.00314	0.00478	0.02465
5.80743	0.001905	0.00314	0.00478	0.02463
5.81739	0.001905	0.00314	0.00479	0.02462
5.82735	0.001905	0.00314	0.00479	0.02461
5.83731	0.001905	0.00314	0.00479	0.02459
5.84727	0.0019	0.00314	0.00479	0.02458
5.85723	0.0019	0.00314	0.0048	0.02456
5.8672	0.0019	0.00314	0.0048	0.02455
5.87716	0.0019	0.00314	0.0048	0.02453
5.88712	0.0019	0.00314	0.0048	0.02452
5.89708	0.0019	0.00314	0.00481	0.0245
5.90704	0.0019	0.00314	0.00481	0.02449
5.917	0.0019	0.00314	0.00481	0.02447
5.92696	0.001895	0.00314	0.00481	0.02446
5.93693	0.001895	0.00314	0.00482	0.02444
5.94689	0.001895	0.00314	0.00482	0.02442
5.95685	0.001895	0.00314	0.00482	0.02441
5.96681	0.001895	0.00314	0.00482	0.02439
5.97677	0.001895	0.00314	0.00483	0.02438
5.98673	0.001895	0.00314	0.00483	0.02436
5.99669	0.001895	0.00314	0.00483	0.02435
6.00665	0.001895	0.00314	0.00484	0.02433
6.01662	0.00189	0.00314	0.00484	0.02432
6.02658	0.00189	0.00314	0.00484	0.0243
6.03654	0.00189	0.00314	0.00484	0.02429
6.0465	0.00189	0.003135	0.00485	0.02427
6.05646	0.00189	0.003135	0.00485	0.02426
6.06642	0.00189	0.003135	0.00485	0.02424
6.07638	0.00189	0.003135	0.00485	0.02423
6.08634	0.00189	0.003135	0.00486	0.02421
6.09631	0.00189	0.003135	0.00486	0.0242
6.10627	0.00189	0.003135	0.00486	0.02418
6.11623	0.001885	0.003135	0.00487	0.02417
6.12619	0.001885	0.003135	0.00487	0.02415
6.13615	0.001885	0.003135	0.00487	0.02414
6.14611	0.001885	0.003135	0.00487	0.02412
6.15607	0.001885	0.003135	0.00488	0.02411
6.16603	0.001885	0.003135	0.00488	0.02409
6.176	0.001885	0.003135	0.00488	0.02408
6.18596	0.001885	0.003135	0.00488	0.02406
6.19592	0.001885	0.003135	0.00489	0.02405
6.20588	0.00188	0.003135	0.00489	0.02403
6.21584	0.00188	0.003135	0.00489	0.02402
6.2258	0.00188	0.003135	0.0049	0.024
6.23576	0.00188	0.003135	0.0049	0.02399
6.24572	0.00188	0.003135	0.0049	0.02397
6.25569	0.00188	0.003135	0.0049	0.02396
6.26565	0.00188	0.003135	0.00491	0.02394
6.27561	0.00188	0.003135	0.00491	0.02393
6.28557	0.00188	0.003135	0.00491	0.02391
6.29553	0.00188	0.003135	0.00492	0.02389
6.30549	0.001875	0.003135	0.00492	0.02388
6.31545	0.001875	0.003135	0.00492	0.02386
6.32542	0.001875	0.003135	0.00493	0.02385
6.33538	0.001875	0.003135	0.00493	0.02383
6.34534	0.001875	0.003135	0.00493	0.02382
6.3553	0.001875	0.003135	0.00493	0.0238
6.36526	0.001875	0.003135	0.00494	0.02379
6.37522	0.001875	0.003135	0.00494	0.02377
6.38518	0.001875	0.003135	0.00494	0.02376
6.39514	0.001875	0.003135	0.00495	0.02374
6.40511	0.001875	0.003135	0.00495	0.02373
6.41507	0.00187	0.003135	0.00495	0.02371
6.42503	0.00187	0.003135	0.00496	0.0237
6.43499	0.00187	0.003135	0.00496	0.02368
6.44495	0.00187	0.003135	0.00496	0.02367
6.45491	0.00187	0.003135	0.00496	0.02365
6.46487	0.00187	0.003135	0.00497	0.02363
6.47483	0.00187	0.003135	0.00497	0.02362
6.4848	0.00187	0.003135	0.00497	0.0236
6.49476	0.00187	0.003135	0.00498	0.02359
6.50472	0.00187	0.003135	0.00498	0.02357
6.51468	0.00187	0.003135	0.00498	0.02356
6.52464	0.00187	0.00313	0.00499	0.02354
6.5346	0.001865	0.00313	0.00499	0.02353
6.54456	0.001865	0.00313	0.00499	0.02351
6.55452	0.001865	0.00313	0.005	0.0235
6.56449	0.001865	0.00313	0.005	0.02348
6.57445	0.001865	0.00313	0.005	0.02347
6.58441	0.001865	0.00313	0.00501	0.02345
6.59437	0.001865	0.00313	0.00501	0.02343
6.60433	0.001865	0.00313	0.00501	0.02342
6.61429	0.001865	0.00313	0.00502	0.0234
6.62425	0.001865	0.00313	0.00502	0.02339
6.63422	0.001865	0.00313	0.00502	0.02337
6.64418	0.001865	0.00313	0.00503	0.02336
6.65414	0.00186	0.00313	0.00503	0.02334
6.6641	0.00186	0.00313	0.00503	0.02333
6.67406	0.00186	0.00313	0.00504	0.02331
6.68402	0.00186	0.00313	0.00504	0.0233
6.69398	0.00186	0.00313	0.00504	0.02328
6.70394	0.00186	0.00313	0.00505	0.02326
6.71391	0.00186	0.00313	0.00505	0.02325
6.72387	0.00186	0.00313	0.00505	0.02323
6.73383	0.00186	0.00313	0.00506	0.02322
6.74379	0.00186	0.00313	0.00506	0.0232
6.75375	0.00186	0.00313	0.00506	0.02319
6.76371	0.00186	0.00313	0.00507	0.02317
6.77367	0.00186	0.00313	0.00507	0.02316
6.78363	0.00186	0.00313	0.00507	0.02314
6.7936	0.00186	0.00313	0.00508	0.02312
6.80356	0.001855	0.00313	0.00508	0.02311
6.81352	0.001855	0.00313	0.00508	0.02309
6.82348	0.001855	0.00313	0.00509	0.02308
6.83344	0.001855	0.00313	0.00509	0.02306
6.8434	0.001855	0.00313	0.00509	0.02305
6.85336	0.001855	0.00313	0.0051	0.02303
6.86332	0.001855	0.00313	0.0051	0.02302
6.87329	0.001855	0.00313	0.0051	0.023
6.88325	0.001855	0.00313	0.00511	0.02298
6.89321	0.001855	0.003125	0.00511	0.02297
6.90317	0.001855	0.003125	0.00511	0.02295
6.91313	0.001855	0.003125	0.00512	0.02294
6.92309	0.001855	0.003125	0.00512	0.02292
6.93305	0.001855	0.003125	0.00512	0.02291
6.94301	0.001855	0.003125	0.00513	0.02289
6.95298	0.001855	0.003125	0.00513	0.02288
6.96294	0.001855	0.003125	0.00514	0.02286
6.9729	0.00185	0.003125	0.00514	0.02284
6.98286	0.00185	0.003125	0.00514	0.02283
6.99282	0.00185	0.003125	0.00515	0.02281
7.00278	0.00185	0.003125	0.00515	0.0228
7.01274	0.00185	0.003125	0.00515	0.02278
7.02271	0.00185	0.003125	0.00516	0.02277
7.03267	0.00185	0.003125	0.00516	0.02275
7.04263	0.00185	0.003125	0.00516	0.02273
7.05259	0.00185	0.003125	0.00517	0.02272
7.06255	0.00185	0.003125	0.00517	0.0227
7.07251	0.00185	0.003125	0.00518	0.02269
7.08247	0.00185	0.003125	0.00518	0.02267
7.09243	0.00185	0.003125	0.00518	0.02266
7.1024	0.00185	0.003125	0.00519	0.02264
7.11236	0.00185	0.003125	0.00519	0.02262
7.12232	0.00185	0.003125	0.00519	0.02261
7.13228	0.00185	0.003125	0.0052	0.02259
7.14224	0.00185	0.003125	0.0052	0.02258
7.1522	0.00185	0.003125	0.00521	0.02256
7.16216	0.00185	0.003125	0.00521	0.02255
7.17212	0.00185	0.003125	0.00521	0.02253
7.18209	0.00185	0.003125	0.00522	0.02251
7.19205	0.00185	0.003125	0.00522	0.0225
7.20201	0.00185	0.003125	0.00522	0.02248
7.21197	0.00185	0.003125	0.00523	0.02247
7.22193	0.00185	0.00312	0.00523	0.02245
7.23189	0.00185	0.00312	0.00524	0.02244
7.24185	0.001845	0.00312	0.00524	0.02242
7.25181	0.001845	0.00312	0.00524	0.0224
7.26178	0.001845	0.00312	0.00525	0.02239
7.27174	0.001845	0.00312	0.00525	0.02237
7.2817	0.001845	0.00312	0.00526	0.02236
7.29166	0.001845	0.00312	0.00526	0.02234
7.30162	0.001845	0.00312	0.00526	0.02233
7.31158	0.001845	0.00312	0.00527	0.02231
7.32154	0.001845	0.00312	0.00527	0.02229
7.3315	0.001845	0.00312	0.00527	0.02228
7.34147	0.001845	0.00312	0.00528	0.02226
7.35143	0.001845	0.00312	0.00528	0.02225
7.36139	0.001845	0.00312	0.00529	0.02223
7.37135	0.001845	0.00312	0.00529	0.02222
7.38131	0.001845	0.00312	0.00529	0.0222
7.39127	0.001845	0.00312	0.0053	0.02218
7.40123	0.001845	0.00312	0.0053	0.02217
7.4112	0.001845	0.00312	0.00531	0.02215
7.42116	0.001845	0.00312	0.00531	0.02214
7.43112	0.001845	0.00312	0.00531	0.02212
7.44108	0.001845	0.00312	0.00532	0.0221
7.45104	0.001845	0.00312	0.00532	0.02209
7.461	0.001845	0.00312	0.00533	0.02207
7.47096	0.001845	0.00312	0.00533	0.02206
7.48092	0.001845	0.00312	0.00533	0.02204
7.49089	0.001845	0.00312	0.00534	0.02203
7.50085	0.001845	0.003115	0.00534	0.02201
7.51081	0.001845	0.003115	0.00535	0.02199
7.52077	0.001845	0.003115	0.00535	0.02198
7.53073	0.001845	0.003115	0.00535	0.02196
7.54069	0.001845	0.003115	0.00536	0.02195
7.55065	0.001845	0.003115	0.00536	0.02193
7.56061	0.001845	0.003115	0.00537	0.02191
7.57058	0.001845	0.003115	0.00537	0.0219
7.58054	0.001845	0.003115	0.00538	0.02188
7.5905	0.001845	0.003115	0.00538	0.02187
7.60046	0.001845	0.003115	0.00538	0.02185
7.61042	0.001845	0.003115	0.00539	0.02183
7.62038	0.001845	0.003115	0.00539	0.02182
7.63034	0.001845	0.003115	0.0054	0.0218
7.6403	0.001845	0.003115	0.0054	0.02179
7.65027	0.001845	0.003115	0.0054	0.02177
7.66023	0.001845	0.003115	0.00541	0.02175
7.67019	0.001845	0.003115	0.00541	0.02174
7.68015	0.001845	0.003115	0.00542	0.02172
7.69011	0.001845	0.003115	0.00542	0.02171
7.70007	0.001845	0.003115	0.00543	0.02169
7.71003	0.001845	0.003115	0.00543	0.02168
7.71999	0.001845	0.003115	0.00543	0.02166
7.72996	0.00185	0.003115	0.00544	0.02164
7.73992	0.00185	0.003115	0.00544	0.02163
7.74988	0.00185	0.003115	0.00545	0.02161
7.75984	0.00185	0.003115	0.00545	0.0216
7.7698	0.00185	0.00311	0.00546	0.02158
7.77976	0.00185	0.00311	0.00546	0.02156
7.78972	0.00185	0.00311	0.00546	0.02155
7.79969	0.00185	0.00311	0.00547	0.02153
7.80965	0.00185	0.00311	0.00547	0.02152
7.81961	0.00185	0.00311	0.00548	0.0215
7.82957	0.00185	0.00311	0.00548	0.02148
7.83953	0.00185	0.00311	0.00549	0.02147
7.84949	0.00185	0.00311	0.00549	0.02145
7.85945	0.00185	0.00311	0.00549	0.02144
7.86941	0.00185	0.00311	0.0055	0.02142
7.87938	0.00185	0.00311	0.0055	0.0214
7.88934	0.00185	0.00311	0.00551	0.02139
7.8993	0.00185	0.00311	0.00551	0.02137
7.90926	0.00185	0.00311	0.00552	0.02136
7.91922	0.00185	0.00311	0.00552	0.02134
7.92918	0.00185	0.00311	0.00553	0.02132
7.93914	0.00185	0.00311	0.00553	0.02131
7.9491	0.00185	0.00311	0.00553	0.02129
7.95907	0.00185	0.00311	0.00554	0.02128
7.96903	0.001855	0.00311	0.00554	0.02126
7.97899	0.001855	0.00311	0.00555	0.02124
7.98895	0.001855	0.00311	0.00555	0.02123
7.99891	0.001855	0.00311	0.00556	0.02121
8.00887	0.001855	0.003105	0.00556	0.02119
8.01883	0.001855	0.003105	0.00557	0.02118
8.02879	0.001855	0.003105	0.00557	0.02116
8.03876	0.001855	0.003105	0.00557	0.02115
8.04872	0.001855	0.003105	0.00558	0.02113
8.05868	0.001855	0.003105	0.00558	0.02111
8.06864	0.001855	0.003105	0.00559	0.0211
8.0786	0.001855	0.003105	0.00559	0.02108
8.08856	0.001855	0.003105	0.0056	0.02107
8.09852	0.001855	0.003105	0.0056	0.02105
8.10849	0.001855	0.003105	0.00561	0.02103
8.11845	0.00186	0.003105	0.00561	0.02102
8.12841	0.00186	0.003105	0.00562	0.021
8.13837	0.00186	0.003105	0.00562	0.02099
8.14833	0.00186	0.003105	0.00562	0.02097
8.15829	0.00186	0.003105	0.00563	0.02095
8.16825	0.00186	0.003105	0.00563	0.02094
8.17821	0.00186	0.003105	0.00564	0.02092
8.18818	0.00186	0.003105	0.00564	0.02091
8.19814	0.00186	0.003105	0.00565	0.02089
8.2081	0.00186	0.003105	0.00565	0.02087
8.21806	0.00186	0.003105	0.00566	0.02086
8.22802	0.001865	0.003105	0.00566	0.02084
8.23798	0.001865	0.0031	0.00567	0.02082
8.24794	0.001865	0.0031	0.00567	0.02081
8.2579	0.001865	0.0031	0.00568	0.02079
8.26787	0.001865	0.0031	0.00568	0.02078
8.27783	0.001865	0.0031	0.00568	0.02076
8.28779	0.001865	0.0031	0.00569	0.02074
8.29775	0.001865	0.0031	0.00569	0.02073
8.30771	0.001865	0.0031	0.0057	0.02071
8.31767	0.001865	0.0031	0.0057	0.0207
8.32763	0.00187	0.0031	0.00571	0.02068
8.33759	0.00187	0.0031	0.00571	0.02066
8.34756	0.00187	0.0031	0.00572	0.02065
8.35752	0.00187	0.0031	0.00572	0.02063
8.36748	0.00187	0.0031	0.00573	0.02061
8.37744	0.00187	0.0031	0.00573	0.0206
8.3874	0.00187	0.0031	0.00574	0.02058
8.39736	0.00187	0.0031	0.00574	0.02057
8.40732	0.00187	0.0031	0.00575	0.02055
8.41728	0.001875	0.0031	0.00575	0.02053
8.42725	0.001875	0.0031	0.00576	0.02052
8.43721	0.001875	0.0031	0.00576	0.0205
8.44717	0.001875	0.0031	0.00577	0.02049
8.45713	0.001875	0.003095	0.00577	0.02047
8.46709	0.001875	0.003095	0.00577	0.02045
8.47705	0.001875	0.003095	0.00578	0.02044
8.48701	0.001875	0.003095	0.00578	0.02042
8.49698	0.00188	0.003095	0.00579	0.0204
8.50694	0.00188	0.003095	0.00579	0.02039
8.5169	0.00188	0.003095	0.0058	0.02037
8.52686	0.00188	0.003095	0.0058	0.02036
8.53682	0.00188	0.003095	0.00581	0.02034
8.54678	0.00188	0.003095	0.00581	0.02032
8.55674	0.00188	0.003095	0.00582	0.02031
8.5667	0.001885	0.003095	0.00582	0.02029
8.57667	0.001885	0.003095	0.00583	0.02027
8.58663	0.001885	0.003095	0.00583	0.02026
8.59659	0.001885	0.003095	0.00584	0.02024
8.60655	0.001885	0.003095	0.00584	0.02023
8.61651	0.001885	0.003095	0.00585	0.02021
8.62647	0.001885	0.003095	0.00585	0.02019
8.63643	0.00189	0.003095	0.00586	0.02018
8.64639	0.00189	0.003095	0.00586	0.02016
8.65636	0.00189	0.003095	0.00587	0.02015
8.66632	0.00189	0.00309	0.00587	0.02013
8.67628	0.00189	0.00309	0.00588	0.02011
8.68624	0.00189	0.00309	0.00588	0.0201
8.6962	0.001895	0.00309	0.00589	0.02008
8.70616	0.001895	0.00309	0.00589	0.02006
8.71612	0.001895	0.00309	0.0059	0.02005
8.72608	0.001895	0.00309	0.0059	0.02003
8.73605	0.001895	0.00309	0.00591	0.02002
8.74601	0.001895	0.00309	0.00591	0.02
8.75597	0.0019	0.00309	0.00592	0.01998
8.76593	0.0019	0.00309	0.00592	0.01997
8.77589	0.0019	0.00309	0.00593	0.01995
8.78585	0.0019	0.00309	0.00593	0.01993
8.79581	0.0019	0.00309	0.00594	0.01992
8.80577	0.001905	0.00309	0.00594	0.0199
8.81574	0.001905	0.00309	0.00595	0.01988
8.8257	0.001905	0.00309	0.00595	0.01987
8.83566	0.001905	0.00309	0.00596	0.01985
8.84562	0.001905	0.00309	0.00596	0.01984
8.85558	0.001905	0.00309	0.00597	0.01982
8.86554	0.00191	0.003085	0.00597	0.0198
8.8755	0.00191	0.003085	0.00598	0.01979
8.88547	0.00191	0.003085	0.00598	0.01977
8.89543	0.00191	0.003085	0.00599	0.01975
8.90539	0.00191	0.003085	0.00599	0.01974
8.91535	0.001915	0.003085	0.006	0.01972
8.92531	0.001915	0.003085	0.006	0.01971
8.93527	0.001915	0.003085	0.00601	0.01969
8.94523	0.001915	0.003085	0.00601	0.01967
8.95519	0.001915	0.003085	0.00602	0.01966
8.96516	0.00192	0.003085	0.00602	0.01964
8.97512	0.00192	0.003085	0.00603	0.01962
8.98508	0.00192	0.003085	0.00603	0.01961
8.99504	0.00192	0.003085	0.00604	0.01959
9.005	0.001925	0.003085	0.00605	0.01958
9.01496	0.001925	0.003085	0.00605	0.01956
9.02492	0.001925	0.003085	0.00606	0.01954
9.03488	0.001925	0.003085	0.00606	0.01953
9.04485	0.001925	0.003085	0.00607	0.01951
9.05481	0.00193	0.00308	0.00607	0.01949
9.06477	0.00193	0.00308	0.00608	0.01948
9.07473	0.00193	0.00308	0.00608	0.01946
9.08469	0.00193	0.00308	0.00609	0.01944
9.09465	0.001935	0.00308	0.00609	0.01943
9.10461	0.001935	0.00308	0.0061	0.01941
9.11457	0.001935	0.00308	0.0061	0.0194
9.12454	0.001935	0.00308	0.00611	0.01938
9.1345	0.00194	0.00308	0.00611	0.01936
9.14446	0.00194	0.00308	0.00612	0.01935
9.15442	0.00194	0.00308	0.00612	0.01933
9.16438	0.00194	0.00308	0.00613	0.01931
9.17434	0.001945	0.00308	0.00613	0.0193
9.1843	0.001945	0.00308	0.00614	0.01928
9.19427	0.001945	0.00308	0.00614	0.01927
9.20423	0.001945	0.00308	0.00615	0.01925
9.21419	0.00195	0.00308	0.00616	0.01923
9.22415	0.00195	0.00308	0.00616	0.01922
9.23411	0.00195	0.00308	0.00617	0.0192
9.24407	0.00195	0.003075	0.00617	0.01918
9.25403	0.001955	0.003075	0.00618	0.01917
9.26399	0.001955	0.003075	0.00618	0.01915
9.27396	0.001955	0.003075	0.00619	0.01913
9.28392	0.001955	0.003075	0.00619	0.01912
9.29388	0.00196	0.003075	0.0062	0.0191
9.30384	0.00196	0.003075	0.0062	0.01909
9.3138	0.00196	0.003075	0.00621	0.01907
9.32376	0.001965	0.003075	0.00621	0.01905
9.33372	0.001965	0.003075	0.00622	0.01904
9.34368	0.001965	0.003075	0.00622	0.01902
9.35365	0.001965	0.003075	0.00623	0.019
9.36361	0.00197	0.003075	0.00624	0.01899
9.37357	0.00197	0.003075	0.00624	0.01897
9.38353	0.00197	0.003075	0.00625	0.01895
9.39349	0.001975	0.003075	0.00625	0.01894
9.40345	0.001975	0.003075	0.00626	0.01892
9.41341	0.001975	0.00307	0.00626	0.01891
9.42337	0.001975	0.00307	0.00627	0.01889
9.43334	0.00198	0.00307	0.00627	0.01887
9.4433	0.00198	0.00307	0.00628	0.01886
9.45326	0.00198	0.00307	0.00628	0.01884
9.46322	0.001985	0.00307	0.00629	0.01882
9.47318	0.001985	0.00307	0.0063	0.01881
9.48314	0.001985	0.00307	0.0063	0.01879
9.4931	0.00199	0.00307	0.00631	0.01877
9.50306	0.00199	0.00307	0.00631	0.01876
9.51303	0.00199	0.00307	0.00632	0.01874
9.52299	0.00199	0.00307	0.00632	0.01873
9.53295	0.001995	0.00307	0.00633	0.01871
9.54291	0.001995	0.00307	0.00633	0.01869
9.55287	0.001995	0.00307	0.00634	0.01868
9.56283	0.002	0.00307	0.00634	0.01866
9.57279	0.002	0.00307	0.00635	0.01864
9.58276	0.002	0.00307	0.00636	0.01863
9.59272	0.002005	0.003065	0.00636	0.01861
9.60268	0.002005	0.003065	0.00637	0.01859
9.61264	0.002005	0.003065	0.00637	0.01858
9.6226	0.00201	0.003065	0.00638	0.01856
9.63256	0.00201	0.003065	0.00638	0.01855
9.64252	0.00201	0.003065	0.00639	0.01853
9.65248	0.002015	0.003065	0.00639	0.01851
9.66245	0.002015	0.003065	0.0064	0.0185
9.67241	0.002015	0.003065	0.00641	0.01848
9.68237	0.00202	0.003065	0.00641	0.01846
9.69233	0.00202	0.003065	0.00642	0.01845
9.70229	0.002025	0.003065	0.00642	0.01843
9.71225	0.002025	0.003065	0.00643	0.01841
9.72221	0.002025	0.003065	0.00643	0.0184
9.73217	0.00203	0.003065	0.00644	0.01838
9.74214	0.00203	0.003065	0.00644	0.01836
9.7521	0.00203	0.003065	0.00645	0.01835
9.76206	0.002035	0.00306	0.00646	0.01833
9.77202	0.002035	0.00306	0.00646	0.01832
9.78198	0.002035	0.00306	0.00647	0.0183
9.79194	0.00204	0.00306	0.00647	0.01828
9.8019	0.00204	0.00306	0.00648	0.01827
9.81186	0.002045	0.00306	0.00648	0.01825
9.82183	0.002045	0.00306	0.00649	0.01823
9.83179	0.002045	0.00306	0.0065	0.01822
9.84175	0.00205	0.00306	0.0065	0.0182
9.85171	0.00205	0.00306	0.00651	0.01818
9.86167	0.00205	0.00306	0.00651	0.01817
9.87163	0.002055	0.00306	0.00652	0.01815
9.88159	0.002055	0.00306	0.00652	0.01814
9.89155	0.00206	0.00306	0.00653	0.01812
9.90152	0.00206	0.00306	0.00654	0.0181
9.91148	0.00206	0.00306	0.00654	0.01809
9.92144	0.002065	0.003055	0.00655	0.01807
9.9314	0.002065	0.003055	0.00655	0.01805
9.94136	0.00207	0.003055	0.00656	0.01804
9.95132	0.00207	0.003055	0.00656	0.01802
9.96128	0.002075	0.003055	0.00657	0.018
9.97125	0.002075	0.003055	0.00657	0.01799
9.98121	0.002075	0.003055	0.00658	0.01797
9.99117	0.00208	0.003055	0.00659	0.01795
10.0011	0.00208	0.003055	0.00659	0.01794
10.0111	0.002085	0.003055	0.0066	0.01792
10.0211	0.002085	0.003055	0.0066	0.01791
10.031	0.002085	0.003055	0.00661	0.01789
10.041	0.00209	0.003055	0.00662	0.01787
10.0509	0.00209	0.003055	0.00662	0.01786
10.0609	0.002095	0.003055	0.00663	0.01784
10.0709	0.002095	0.003055	0.00663	0.01782
10.0808	0.0021	0.00305	0.00664	0.01781
10.0908	0.0021	0.00305	0.00664	0.01779
10.1007	0.0021	0.00305	0.00665	0.01777
10.1107	0.002105	0.00305	0.00666	0.01776
10.1207	0.002105	0.00305	0.00666	0.01774
10.1306	0.00211	0.00305	0.00667	0.01773
10.1406	0.00211	0.00305	0.00667	0.01771
10.1506	0.002115	0.00305	0.00668	0.01769
10.1605	0.002115	0.00305	0.00668	0.01768
10.1705	0.00212	0.00305	0.00669	0.01766
10.1804	0.00212	0.00305	0.0067	0.01764
10.1904	0.002125	0.00305	0.0067	0.01763
10.2004	0.002125	0.00305	0.00671	0.01761
10.2103	0.00213	0.00305	0.00671	0.01759
10.2203	0.00213	0.00305	0.00672	0.01758
10.2302	0.00213	0.00305	0.00673	0.01756
10.2402	0.002135	0.003045	0.00673	0.01754
10.2502	0.002135	0.003045	0.00674	0.01753
10.2601	0.00214	0.003045	0.00674	0.01751
10.2701	0.00214	0.003045	0.00675	0.0175
10.28	0.002145	0.003045	0.00675	0.01748
10.29	0.002145	0.003045	0.00676	0.01746
10.3	0.00215	0.003045	0.00677	0.01745
10.3099	0.00215	0.003045	0.00677	0.01743
10.3199	0.002155	0.003045	0.00678	0.01741
10.3299	0.002155	0.003045	0.00678	0.0174
10.3398	0.00216	0.003045	0.00679	0.01738
10.3498	0.00216	0.003045	0.0068	0.01736
10.3597	0.002165	0.003045	0.0068	0.01735
10.3697	0.002165	0.003045	0.00681	0.01733
10.3797	0.00217	0.003045	0.00681	0.01732
10.3896	0.00217	0.00304	0.00682	0.0173
10.3996	0.002175	0.00304	0.00683	0.01728
10.4095	0.002175	0.00304	0.00683	0.01727
10.4195	0.00218	0.00304	0.00684	0.01725
10.4295	0.00218	0.00304	0.00684	0.01723
10.4394	0.002185	0.00304	0.00685	0.01722
10.4494	0.002185	0.00304	0.00685	0.0172
10.4594	0.00219	0.00304	0.00686	0.01718
10.4693	0.002195	0.00304	0.00687	0.01717
10.4793	0.002195	0.00304	0.00687	0.01715
10.4892	0.0022	0.00304	0.00688	0.01713
10.4992	0.0022	0.00304	0.00688	0.01712
10.5091	0.002205	0.00304	0.00689	0.0171
10.5191	0.002205	0.00304	0.0069	0.01709
10.5291	0.00221	0.00304	0.0069	0.01707
10.539	0.00221	0.003035	0.00691	0.01705
10.549	0.002215	0.003035	0.00691	0.01704
10.559	0.002215	0.003035	0.00692	0.01702
10.5689	0.00222	0.003035	0.00693	0.017
10.5789	0.002225	0.003035	0.00693	0.01699
10.5888	0.002225	0.003035	0.00694	0.01697
10.5988	0.00223	0.003035	0.00694	0.01695
10.6088	0.00223	0.003035	0.00695	0.01694
10.6187	0.002235	0.003035	0.00696	0.01692
10.6287	0.002235	0.003035	0.00696	0.01691
10.6387	0.00224	0.003035	0.00697	0.01689
10.6486	0.00224	0.003035	0.00697	0.01687
10.6586	0.002245	0.003035	0.00698	0.01686
10.6685	0.00225	0.003035	0.00699	0.01684
10.6785	0.00225	0.003035	0.00699	0.01682
10.6885	0.002255	0.00303	0.007	0.01681
10.6984	0.002255	0.00303	0.007	0.01679
10.7084	0.00226	0.00303	0.00701	0.01677
10.7183	0.002265	0.00303	0.00702	0.01676
10.7283	0.002265	0.00303	0.00702	0.01674
10.7383	0.00227	0.00303	0.00703	0.01672
10.7482	0.00227	0.00303	0.00703	0.01671
10.7582	0.002275	0.00303	0.00704	0.01669
10.7682	0.00228	0.00303	0.00705	0.01668
10.7781	0.00228	0.00303	0.00705	0.01666
10.7881	0.002285	0.00303	0.00706	0.01664
10.798	0.002285	0.00303	0.00707	0.01663
10.808	0.00229	0.00303	0.00707	0.01661
10.8179	0.002295	0.00303	0.00708	0.01659
10.8279	0.002295	0.00303	0.00708	0.01658
10.8379	0.0023	0.003025	0.00709	0.01656
10.8478	0.002305	0.003025	0.0071	0.01654
10.8578	0.002305	0.003025	0.0071	0.01653
10.8678	0.00231	0.003025	0.00711	0.01651
10.8777	0.00231	0.003025	0.00711	0.0165
10.8877	0.002315	0.003025	0.00712	0.01648
10.8976	0.00232	0.003025	0.00713	0.01646
10.9076	0.00232	0.003025	0.00713	0.01645
10.9176	0.002325	0.003025	0.00714	0.01643
10.9275	0.00233	0.003025	0.00714	0.01641
10.9375	0.00233	0.003025	0.00715	0.0164
10.9474	0.002335	0.003025	0.00716	0.01638
10.9574	0.00234	0.003025	0.00716	0.01636
10.9674	0.00234	0.003025	0.00717	0.01635
10.9773	0.002345	0.00302	0.00718	0.01633
10.9873	0.00235	0.00302	0.00718	0.01632
10.9973	0.00235	0.00302	0.00719	0.0163
11.0072	0.002355	0.00302	0.00719	0.01628
11.0172	0.00236	0.00302	0.0072	0.01627
11.0271	0.00236	0.00302	0.00721	0.01625
11.0371	0.002365	0.00302	0.00721	0.01623
11.0471	0.00237	0.00302	0.00722	0.01622
11.057	0.00237	0.00302	0.00722	0.0162
11.067	0.002375	0.00302	0.00723	0.01618
11.077	0.00238	0.00302	0.00724	0.01617
11.0869	0.00238	0.00302	0.00724	0.01615
11.0969	0.002385	0.00302	0.00725	0.01614
11.1068	0.00239	0.00302	0.00726	0.01612
11.1168	0.00239	0.003015	0.00726	0.0161
11.1267	0.002395	0.003015	0.00727	0.01609
11.1367	0.0024	0.003015	0.00727	0.01607
11.1467	0.002405	0.003015	0.00728	0.01605
11.1566	0.002405	0.003015	0.00729	0.01604
11.1666	0.00241	0.003015	0.00729	0.01602
11.1766	0.002415	0.003015	0.0073	0.01601
11.1865	0.002415	0.003015	0.0073	0.01599
11.1965	0.00242	0.003015	0.00731	0.01597
11.2064	0.002425	0.003015	0.00732	0.01596
11.2164	0.00243	0.003015	0.00732	0.01594
11.2264	0.00243	0.003015	0.00733	0.01592
11.2363	0.002435	0.003015	0.00734	0.01591
11.2463	0.00244	0.003015	0.00734	0.01589
11.2562	0.002445	0.00301	0.00735	0.01587
11.2662	0.002445	0.00301	0.00735	0.01586
11.2762	0.00245	0.00301	0.00736	0.01584
11.2861	0.002455	0.00301	0.00737	0.01583
11.2961	0.00246	0.00301	0.00737	0.01581
11.3061	0.00246	0.00301	0.00738	0.01579
11.316	0.002465	0.00301	0.00739	0.01578
11.326	0.00247	0.00301	0.00739	0.01576
11.3359	0.002475	0.00301	0.0074	0.01574
11.3459	0.002475	0.00301	0.0074	0.01573
11.3559	0.00248	0.00301	0.00741	0.01571
11.3658	0.002485	0.00301	0.00742	0.0157
11.3758	0.00249	0.00301	0.00742	0.01568
11.3857	0.00249	0.00301	0.00743	0.01566
11.3957	0.002495	0.003005	0.00744	0.01565
11.4057	0.0025	0.003005	0.00744	0.01563
11.4156	0.002505	0.003005	0.00745	0.01561
11.4256	0.00251	0.003005	0.00745	0.0156
11.4355	0.00251	0.003005	0.00746	0.01558
11.4455	0.002515	0.003005	0.00747	0.01557
11.4555	0.00252	0.003005	0.00747	0.01555
11.4654	0.002525	0.003005	0.00748	0.01553
11.4754	0.00253	0.003005	0.00749	0.01552
11.4854	0.00253	0.003005	0.00749	0.0155
11.4953	0.002535	0.003005	0.0075	0.01548
11.5053	0.00254	0.003005	0.0075	0.01547
11.5152	0.002545	0.003005	0.00751	0.01545
11.5252	0.00255	0.003	0.00752	0.01544
11.5352	0.00255	0.003	0.00752	0.01542
11.5451	0.002555	0.003	0.00753	0.0154
11.5551	0.00256	0.003	0.00754	0.01539
11.565	0.002565	0.003	0.00754	0.01537
11.575	0.00257	0.003	0.00755	0.01535
11.585	0.002575	0.003	0.00756	0.01534
11.5949	0.002575	0.003	0.00756	0.01532
11.6049	0.00258	0.003	0.00757	0.01531
11.6149	0.002585	0.003	0.00757	0.01529
11.6248	0.00259	0.003	0.00758	0.01527
11.6348	0.002595	0.003	0.00759	0.01526
11.6447	0.0026	0.003	0.00759	0.01524
11.6547	0.002605	0.002995	0.0076	0.01522
11.6647	0.002605	0.002995	0.00761	0.01521
11.6746	0.00261	0.002995	0.00761	0.01519
11.6846	0.002615	0.002995	0.00762	0.01518
11.6945	0.00262	0.002995	0.00763	0.01516
11.7045	0.002625	0.002995	0.00763	0.01514
11.7145	0.00263	0.002995	0.00764	0.01513
11.7244	0.002635	0.002995	0.00764	0.01511
11.7344	0.002635	0.002995	0.00765	0.01509
11.7444	0.00264	0.002995	0.00766	0.01508
11.7543	0.002645	0.002995	0.00766	0.01506
11.7643	0.00265	0.002995	0.00767	0.01505
11.7742	0.002655	0.002995	0.00768	0.01503
11.7842	0.00266	0.00299	0.00768	0.01501
11.7942	0.002665	0.00299	0.00769	0.015
11.8041	0.00267	0.00299	0.0077	0.01498
11.8141	0.002675	0.00299	0.0077	0.01496
11.824	0.00268	0.00299	0.00771	0.01495
11.834	0.00268	0.00299	0.00771	0.01493
11.844	0.002685	0.00299	0.00772	0.01492
11.8539	0.00269	0.00299	0.00773	0.0149
11.8639	0.002695	0.00299	0.00773	0.01488
11.8738	0.0027	0.00299	0.00774	0.01487
11.8838	0.002705	0.00299	0.00775	0.01485
11.8938	0.00271	0.00299	0.00775	0.01484
11.9037	0.002715	0.00299	0.00776	0.01482
11.9137	0.00272	0.002985	0.00777	0.0148
11.9237	0.002725	0.002985	0.00777	0.01479
11.9336	0.00273	0.002985	0.00778	0.01477
11.9436	0.002735	0.002985	0.00778	0.01475
11.9535	0.00274	0.002985	0.00779	0.01474
11.9635	0.002745	0.002985	0.0078	0.01472
11.9735	0.002745	0.002985	0.0078	0.01471
11.9834	0.00275	0.002985	0.00781	0.01469
11.9934	0.002755	0.002985	0.00782	0.01467
12.0033	0.00276	0.002985	0.00782	0.01466
12.0133	0.002765	0.002985	0.00783	0.01464
12.0233	0.00277	0.002985	0.00784	0.01463
12.0332	0.002775	0.002985	0.00784	0.01461
12.0432	0.00278	0.00298	0.00785	0.01459
12.0532	0.002785	0.00298	0.00786	0.01458
12.0631	0.00279	0.00298	0.00786	0.01456
12.0731	0.002795	0.00298	0.00787	0.01454
12.083	0.0028	0.00298	0.00787	0.01453
12.093	0.002805	0.00298	0.00788	0.01451
12.103	0.00281	0.00298	0.00789	0.0145
12.1129	0.002815	0.00298	0.00789	0.01448
12.1229	0.00282	0.00298	0.0079	0.01446
12.1328	0.002825	0.00298	0.00791	0.01445
12.1428	0.00283	0.00298	0.00791	0.01443
12.1528	0.002835	0.00298	0.00792	0.01442
12.1627	0.00284	0.00298	0.00793	0.0144
12.1727	0.002845	0.002975	0.00793	0.01438
12.1827	0.00285	0.002975	0.00794	0.01437
12.1926	0.002855	0.002975	0.00795	0.01435
12.2026	0.00286	0.002975	0.00795	0.01434
12.2125	0.002865	0.002975	0.00796	0.01432
12.2225	0.00287	0.002975	0.00796	0.0143
12.2325	0.002875	0.002975	0.00797	0.01429
12.2424	0.00288	0.002975	0.00798	0.01427
12.2524	0.002885	0.002975	0.00798	0.01426
12.2623	0.00289	0.002975	0.00799	0.01424
12.2723	0.002895	0.002975	0.008	0.01422
12.2823	0.0029	0.002975	0.008	0.01421
12.2922	0.002905	0.00297	0.00801	0.01419
12.3022	0.00291	0.00297	0.00802	0.01417
12.3122	0.002915	0.00297	0.00802	0.01416
12.3221	0.00292	0.00297	0.00803	0.01414
12.3321	0.002925	0.00297	0.00804	0.01413
12.342	0.00293	0.00297	0.00804	0.01411
12.352	0.00294	0.00297	0.00805	0.01409
12.362	0.002945	0.00297	0.00806	0.01408
12.3719	0.00295	0.00297	0.00806	0.01406
12.3819	0.002955	0.00297	0.00807	0.01405
12.3918	0.00296	0.00297	0.00807	0.01403
12.4018	0.002965	0.00297	0.00808	0.01401
12.4118	0.00297	0.00297	0.00809	0.014
12.4217	0.002975	0.002965	0.00809	0.01398
12.4317	0.00298	0.002965	0.0081	0.01397
12.4416	0.002985	0.002965	0.00811	0.01395
12.4516	0.00299	0.002965	0.00811	0.01393
12.4616	0.002995	0.002965	0.00812	0.01392
12.4715	0.003	0.002965	0.00813	0.0139
12.4815	0.003005	0.002965	0.00813	0.01389
12.4915	0.00301	0.002965	0.00814	0.01387
12.5014	0.003015	0.002965	0.00815	0.01385
12.5114	0.00302	0.002965	0.00815	0.01384
12.5213	0.00303	0.002965	0.00816	0.01382
12.5313	0.003035	0.002965	0.00817	0.01381
12.5413	0.00304	0.00296	0.00817	0.01379
12.5512	0.003045	0.00296	0.00818	0.01377
12.5612	0.00305	0.00296	0.00818	0.01376
12.5711	0.003055	0.00296	0.00819	0.01374
12.5811	0.00306	0.00296	0.0082	0.01373
12.5911	0.003065	0.00296	0.0082	0.01371
12.601	0.00307	0.00296	0.00821	0.0137
12.611	0.003075	0.00296	0.00822	0.01368
12.621	0.00308	0.00296	0.00822	0.01366
12.6309	0.00309	0.00296	0.00823	0.01365
12.6409	0.003095	0.00296	0.00824	0.01363
12.6508	0.0031	0.00296	0.00824	0.01362
12.6608	0.003105	0.002955	0.00825	0.0136
12.6707	0.00311	0.002955	0.00826	0.01358
12.6807	0.003115	0.002955	0.00826	0.01357
12.6907	0.00312	0.002955	0.00827	0.01355
12.7006	0.003125	0.002955	0.00828	0.01354
12.7106	0.00313	0.002955	0.00828	0.01352
12.7206	0.00314	0.002955	0.00829	0.0135
12.7305	0.003145	0.002955	0.0083	0.01349
12.7405	0.00315	0.002955	0.0083	0.01347
12.7504	0.003155	0.002955	0.00831	0.01346
12.7604	0.00316	0.002955	0.00831	0.01344
12.7704	0.003165	0.002955	0.00832	0.01342
12.7803	0.00317	0.00295	0.00833	0.01341
12.7903	0.003175	0.00295	0.00833	0.01339
12.8003	0.003185	0.00295	0.00834	0.01338
12.8102	0.00319	0.00295	0.00835	0.01336
12.8202	0.003195	0.00295	0.00835	0.01335
12.8301	0.0032	0.00295	0.00836	0.01333
12.8401	0.003205	0.00295	0.00837	0.01331
12.8501	0.00321	0.00295	0.00837	0.0133
12.86	0.003215	0.00295	0.00838	0.01328
12.87	0.00322	0.00295	0.00839	0.01327
12.8799	0.00323	0.00295	0.00839	0.01325
12.8899	0.003235	0.00295	0.0084	0.01323
12.8999	0.00324	0.002945	0.00841	0.01322
12.9098	0.003245	0.002945	0.00841	0.0132
12.9198	0.00325	0.002945	0.00842	0.01319
12.9298	0.003255	0.002945	0.00843	0.01317
12.9397	0.00326	0.002945	0.00843	0.01316
12.9497	0.00327	0.002945	0.00844	0.01314
12.9596	0.003275	0.002945	0.00845	0.01312
12.9696	0.00328	0.002945	0.00845	0.01311
12.9795	0.003285	0.002945	0.00846	0.01309
12.9895	0.00329	0.002945	0.00847	0.01308
12.9995	0.003295	0.002945	0.00847	0.01306
13.0094	0.003305	0.002945	0.00848	0.01305
13.0194	0.00331	0.00294	0.00848	0.01303
13.0294	0.003315	0.00294	0.00849	0.01301
13.0393	0.00332	0.00294	0.0085	0.013
13.0493	0.003325	0.00294	0.0085	0.01298
13.0592	0.00333	0.00294	0.00851	0.01297
13.0692	0.003335	0.00294	0.00852	0.01295
13.0792	0.003345	0.00294	0.00852	0.01293
13.0891	0.00335	0.00294	0.00853	0.01292
13.0991	0.003355	0.00294	0.00854	0.0129
13.109	0.00336	0.00294	0.00854	0.01289
13.119	0.003365	0.00294	0.00855	0.01287
13.129	0.003375	0.00294	0.00856	0.01286
13.1389	0.00338	0.002935	0.00856	0.01284
13.1489	0.003385	0.002935	0.00857	0.01282
13.1589	0.00339	0.002935	0.00858	0.01281
13.1688	0.003395	0.002935	0.00858	0.01279
13.1788	0.0034	0.002935	0.00859	0.01278
13.1887	0.00341	0.002935	0.0086	0.01276
13.1987	0.003415	0.002935	0.0086	0.01275
13.2087	0.00342	0.002935	0.00861	0.01273
13.2186	0.003425	0.002935	0.00862	0.01272
13.2286	0.00343	0.002935	0.00862	0.0127
13.2386	0.003435	0.002935	0.00863	0.01268
13.2485	0.003445	0.002935	0.00864	0.01267
13.2585	0.00345	0.00293	0.00864	0.01265
13.2684	0.003455	0.00293	0.00865	0.01264
13.2784	0.00346	0.00293	0.00865	0.01262
13.2883	0.003465	0.00293	0.00866	0.01261
13.2983	0.003475	0.00293	0.00867	0.01259
13.3083	0.00348	0.00293	0.00867	0.01257
13.3182	0.003485	0.00293	0.00868	0.01256
13.3282	0.00349	0.00293	0.00869	0.01254
13.3382	0.003495	0.00293	0.00869	0.01253
13.3481	0.0035	0.00293	0.0087	0.01251
13.3581	0.00351	0.00293	0.00871	0.0125
13.368	0.003515	0.002925	0.00871	0.01248
13.378	0.00352	0.002925	0.00872	0.01247
13.388	0.003525	0.002925	0.00873	0.01245
13.3979	0.00353	0.002925	0.00873	0.01243
13.4079	0.00354	0.002925	0.00874	0.01242
13.4178	0.003545	0.002925	0.00875	0.0124
13.4278	0.00355	0.002925	0.00875	0.01239
13.4378	0.003555	0.002925	0.00876	0.01237
13.4477	0.00356	0.002925	0.00877	0.01236
13.4577	0.00357	0.002925	0.00877	0.01234
13.4677	0.003575	0.002925	0.00878	0.01233
13.4776	0.00358	0.002925	0.00879	0.01231
13.4876	0.003585	0.00292	0.00879	0.01229
13.4975	0.00359	0.00292	0.0088	0.01228
13.5075	0.0036	0.00292	0.00881	0.01226
13.5175	0.003605	0.00292	0.00881	0.01225
13.5274	0.00361	0.00292	0.00882	0.01223
13.5374	0.003615	0.00292	0.00882	0.01222
13.5473	0.00362	0.00292	0.00883	0.0122
13.5573	0.00363	0.00292	0.00884	0.01219
13.5673	0.003635	0.00292	0.00884	0.01217
13.5772	0.00364	0.00292	0.00885	0.01215
13.5872	0.003645	0.00292	0.00886	0.01214
13.5971	0.00365	0.002915	0.00886	0.01212
13.6071	0.00366	0.002915	0.00887	0.01211
13.6171	0.003665	0.002915	0.00888	0.01209
13.627	0.00367	0.002915	0.00888	0.01208
13.637	0.003675	0.002915	0.00889	0.01206
13.647	0.00368	0.002915	0.0089	0.01205
13.6569	0.00369	0.002915	0.0089	0.01203
13.6669	0.003695	0.002915	0.00891	0.01202
13.6768	0.0037	0.002915	0.00892	0.012
13.6868	0.003705	0.002915	0.00892	0.01198
13.6968	0.00371	0.002915	0.00893	0.01197
13.7067	0.00372	0.002915	0.00894	0.01195
13.7167	0.003725	0.00291	0.00894	0.01194
13.7266	0.00373	0.00291	0.00895	0.01192
13.7366	0.003735	0.00291	0.00896	0.01191
13.7466	0.00374	0.00291	0.00896	0.01189
13.7565	0.00375	0.00291	0.00897	0.01188
13.7665	0.003755	0.00291	0.00898	0.01186
13.7765	0.00376	0.00291	0.00898	0.01185
13.7864	0.003765	0.00291	0.00899	0.01183
13.7964	0.00377	0.00291	0.00899	0.01181
13.8063	0.00378	0.00291	0.009	0.0118
13.8163	0.003785	0.00291	0.00901	0.01178
13.8263	0.00379	0.002905	0.00901	0.01177
13.8362	0.003795	0.002905	0.00902	0.01175
13.8462	0.003805	0.002905	0.00903	0.01174
13.8561	0.00381	0.002905	0.00903	0.01172
13.8661	0.003815	0.002905	0.00904	0.01171
13.8761	0.00382	0.002905	0.00905	0.01169
13.886	0.003825	0.002905	0.00905	0.01168
13.896	0.003835	0.002905	0.00906	0.01166
13.906	0.00384	0.002905	0.00907	0.01165
13.9159	0.003845	0.002905	0.00907	0.01163
13.9259	0.00385	0.002905	0.00908	0.01162
13.9358	0.003855	0.0029	0.00909	0.0116
13.9458	0.003865	0.0029	0.00909	0.01159
13.9558	0.00387	0.0029	0.0091	0.01157
13.9657	0.003875	0.0029	0.00911	0.01155
13.9757	0.00388	0.0029	0.00911	0.01154
13.9856	0.003885	0.0029	0.00912	0.01152
13.9956	0.003895	0.0029	0.00913	0.01151
14.0056	0.0039	0.0029	0.00913	0.01149
14.0155	0.003905	0.0029	0.00914	0.01148
14.0255	0.00391	0.0029	0.00914	0.01146
14.0355	0.003915	0.0029	0.00915	0.01145
14.0454	0.003925	0.002895	0.00916	0.01143
14.0554	0.00393	0.002895	0.00916	0.01142
14.0653	0.003935	0.002895	0.00917	0.0114
14.0753	0.00394	0.002895	0.00918	0.01139
14.0853	0.003945	0.002895	0.00918	0.01137
14.0952	0.003955	0.002895	0.00919	0.01136
14.1052	0.00396	0.002895	0.0092	0.01134
14.1151	0.003965	0.002895	0.0092	0.01133
14.1251	0.00397	0.002895	0.00921	0.01131
14.1351	0.003975	0.002895	0.00922	0.0113
14.145	0.003985	0.002895	0.00922	0.01128
14.155	0.00399	0.00289	0.00923	0.01127
14.1649	0.003995	0.00289	0.00924	0.01125
14.1749	0.004	0.00289	0.00924	0.01124
14.1849	0.004005	0.00289	0.00925	0.01122
14.1948	0.004015	0.00289	0.00926	0.01121
14.2048	0.00402	0.00289	0.00926	0.01119
14.2148	0.004025	0.00289	0.00927	0.01117
14.2247	0.00403	0.00289	0.00927	0.01116
14.2347	0.004035	0.00289	0.00928	0.01114
14.2446	0.004045	0.00289	0.00929	0.01113
14.2546	0.00405	0.00289	0.00929	0.01111
14.2646	0.004055	0.002885	0.0093	0.0111
14.2745	0.00406	0.002885	0.00931	0.01108
14.2845	0.004065	0.002885	0.00931	0.01107
14.2944	0.004075	0.002885	0.00932	0.01105
14.3044	0.00408	0.002885	0.00933	0.01104
14.3144	0.004085	0.002885	0.00933	0.01102
14.3243	0.00409	0.002885	0.00934	0.01101
14.3343	0.004095	0.002885	0.00935	0.01099
14.3443	0.0041	0.002885	0.00935	0.01098
14.3542	0.00411	0.002885	0.00936	0.01096
14.3642	0.004115	0.002885	0.00937	0.01095
14.3741	0.00412	0.00288	0.00937	0.01093
14.3841	0.004125	0.00288	0.00938	0.01092
14.3941	0.00413	0.00288	0.00938	0.0109
14.404	0.00414	0.00288	0.00939	0.01089
14.414	0.004145	0.00288	0.0094	0.01087
14.4239	0.00415	0.00288	0.0094	0.01086
14.4339	0.004155	0.00288	0.00941	0.01084
14.4439	0.00416	0.00288	0.00942	0.01083
14.4538	0.004165	0.00288	0.00942	0.01081
14.4638	0.004175	0.00288	0.00943	0.0108
14.4738	0.00418	0.00288	0.00944	0.01078
14.4837	0.004185	0.002875	0.00944	0.01077
14.4937	0.00419	0.002875	0.00945	0.01075
14.5036	0.004195	0.002875	0.00946	0.01074
14.5136	0.0042	0.002875	0.00946	0.01072
14.5236	0.00421	0.002875	0.00947	0.01071
14.5335	0.004215	0.002875	0.00947	0.01069
14.5435	0.00422	0.002875	0.00948	0.01068
14.5534	0.004225	0.002875	0.00949	0.01066
14.5634	0.00423	0.002875	0.00949	0.01065
14.5734	0.004235	0.002875	0.0095	0.01064
14.5833	0.004245	0.002875	0.00951	0.01062
14.5933	0.00425	0.00287	0.00951	0.01061
14.6032	0.004255	0.00287	0.00952	0.01059
14.6132	0.00426	0.00287	0.00953	0.01058
14.6232	0.004265	0.00287	0.00953	0.01056
14.6331	0.00427	0.00287	0.00954	0.01055
14.6431	0.00428	0.00287	0.00955	0.01053
14.6531	0.004285	0.00287	0.00955	0.01052
14.663	0.00429	0.00287	0.00956	0.0105
14.673	0.004295	0.00287	0.00956	0.01049
14.6829	0.0043	0.00287	0.00957	0.01047
14.6929	0.004305	0.00287	0.00958	0.01046
14.7028	0.00431	0.002865	0.00958	0.01044
14.7128	0.00432	0.002865	0.00959	0.01043
14.7228	0.004325	0.002865	0.0096	0.01041
14.7327	0.00433	0.002865	0.0096	0.0104
14.7427	0.004335	0.002865	0.00961	0.01038
14.7527	0.00434	0.002865	0.00962	0.01037
14.7626	0.004345	0.002865	0.00962	0.01035
14.7726	0.00435	0.002865	0.00963	0.01034
14.7826	0.00436	0.002865	0.00964	0.01032
14.7925	0.004365	0.002865	0.00964	0.01031
14.8025	0.00437	0.002865	0.00965	0.01029
14.8124	0.004375	0.00286	0.00965	0.01028
14.8224	0.00438	0.00286	0.00966	0.01027
14.8323	0.004385	0.00286	0.00967	0.01025
14.8423	0.00439	0.00286	0.00967	0.01024
14.8523	0.0044	0.00286	0.00968	0.01022
14.8622	0.004405	0.00286	0.00969	0.01021
14.8722	0.00441	0.00286	0.00969	0.01019
14.8822	0.004415	0.00286	0.0097	0.01018
14.8921	0.00442	0.00286	0.00971	0.01016
14.9021	0.004425	0.00286	0.00971	0.01015
14.912	0.00443	0.002855	0.00972	0.01013
14.922	0.004435	0.002855	0.00972	0.01012
14.932	0.00444	0.002855	0.00973	0.0101
14.9419	0.00445	0.002855	0.00974	0.01009
14.9519	0.004455	0.002855	0.00974	0.01007
14.9619	0.00446	0.002855	0.00975	0.01006
14.9718	0.004465	0.002855	0.00976	0.01005
14.9818	0.00447	0.002855	0.00976	0.01003
14.9917	0.004475	0.002855	0.00977	0.01002
15.0017	0.00448	0.002855	0.00978	0.01
15.0116	0.004485	0.002855	0.00978	0.00999
15.0216	0.00449	0.00285	0.00979	0.00997
15.0316	0.0045	0.00285	0.00979	0.00996
15.0415	0.004505	0.00285	0.0098	0.00994
15.0515	0.00451	0.00285	0.00981	0.00993
15.0615	0.004515	0.00285	0.00981	0.00991
15.0714	0.00452	0.00285	0.00982	0.0099
15.0814	0.004525	0.00285	0.00983	0.00989
15.0914	0.00453	0.00285	0.00983	0.00987
15.1013	0.004535	0.00285	0.00984	0.00986
15.1113	0.00454	0.00285	0.00984	0.00984
15.1212	0.004545	0.00285	0.00985	0.00983
15.1312	0.00455	0.002845	0.00986	0.00981
15.1411	0.004555	0.002845	0.00986	0.0098
15.1511	0.004565	0.002845	0.00987	0.00978
15.1611	0.00457	0.002845	0.00988	0.00977
15.171	0.004575	0.002845	0.00988	0.00976
15.181	0.00458	0.002845	0.00989	0.00974
15.191	0.004585	0.002845	0.0099	0.00973
15.2009	0.00459	0.002845	0.0099	0.00971
15.2109	0.004595	0.002845	0.00991	0.0097
15.2208	0.0046	0.002845	0.00991	0.00968
15.2308	0.004605	0.00284	0.00992	0.00967
15.2408	0.00461	0.00284	0.00993	0.00965
15.2507	0.004615	0.00284	0.00993	0.00964
15.2607	0.00462	0.00284	0.00994	0.00963
15.2706	0.004625	0.00284	0.00995	0.00961
15.2806	0.00463	0.00284	0.00995	0.0096
15.2906	0.004635	0.00284	0.00996	0.00958
15.3005	0.00464	0.00284	0.00996	0.00957
15.3105	0.004645	0.00284	0.00997	0.00955
15.3204	0.00465	0.00284	0.00998	0.00954
15.3304	0.00466	0.00284	0.00998	0.00953
15.3404	0.004665	0.002835	0.00999	0.00951
15.3503	0.00467	0.002835	0.01	0.0095
15.3603	0.004675	0.002835	0.01	0.00948
15.3703	0.00468	0.002835	0.01001	0.00947
15.3802	0.004685	0.002835	0.01001	0.00945
15.3902	0.00469	0.002835	0.01002	0.00944
15.4001	0.004695	0.002835	0.01003	0.00943
15.4101	0.0047	0.002835	0.01003	0.00941
15.4201	0.004705	0.002835	0.01004	0.0094
15.43	0.00471	0.002835	0.01005	0.00938
15.44	0.004715	0.00283	0.01005	0.00937
15.4499	0.00472	0.00283	0.01006	0.00935
15.4599	0.004725	0.00283	0.01006	0.00934
15.4699	0.00473	0.00283	0.01007	0.00933
15.4798	0.004735	0.00283	0.01008	0.00931
15.4898	0.00474	0.00283	0.01008	0.0093
15.4998	0.004745	0.00283	0.01009	0.00928
15.5097	0.00475	0.00283	0.0101	0.00927
15.5197	0.004755	0.00283	0.0101	0.00926
15.5296	0.00476	0.00283	0.01011	0.00924
15.5396	0.004765	0.00283	0.01011	0.00923
15.5496	0.00477	0.002825	0.01012	0.00921
15.5595	0.004775	0.002825	0.01013	0.0092
15.5695	0.00478	0.002825	0.01013	0.00918
15.5794	0.004785	0.002825	0.01014	0.00917
15.5894	0.00479	0.002825	0.01014	0.00916
15.5994	0.004795	0.002825	0.01015	0.00914
15.6093	0.0048	0.002825	0.01016	0.00913
15.6193	0.004805	0.002825	0.01016	0.00911
15.6293	0.004805	0.002825	0.01017	0.0091
15.6392	0.00481	0.002825	0.01018	0.00909
15.6492	0.004815	0.00282	0.01018	0.00907
15.6591	0.00482	0.00282	0.01019	0.00906
15.6691	0.004825	0.00282	0.01019	0.00904
15.6791	0.00483	0.00282	0.0102	0.00903
15.689	0.004835	0.00282	0.01021	0.00902
15.699	0.00484	0.00282	0.01021	0.009
15.7089	0.004845	0.00282	0.01022	0.00899
15.7189	0.00485	0.00282	0.01022	0.00897
15.7289	0.004855	0.00282	0.01023	0.00896
15.7388	0.00486	0.00282	0.01024	0.00895
15.7488	0.004865	0.00282	0.01024	0.00893
15.7587	0.00487	0.002815	0.01025	0.00892
15.7687	0.004875	0.002815	0.01026	0.0089
15.7787	0.00488	0.002815	0.01026	0.00889
15.7886	0.00488	0.002815	0.01027	0.00888
15.7986	0.004885	0.002815	0.01027	0.00886
15.8086	0.00489	0.002815	0.01028	0.00885
15.8185	0.004895	0.002815	0.01029	0.00883
15.8285	0.0049	0.002815	0.01029	0.00882
15.8384	0.004905	0.002815	0.0103	0.00881
15.8484	0.00491	0.002815	0.0103	0.00879
15.8584	0.004915	0.00281	0.01031	0.00878
15.8683	0.00492	0.00281	0.01032	0.00877
15.8783	0.004925	0.00281	0.01032	0.00875
15.8882	0.004925	0.00281	0.01033	0.00874
15.8982	0.00493	0.00281	0.01033	0.00872
15.9082	0.004935	0.00281	0.01034	0.00871
15.9181	0.00494	0.00281	0.01035	0.0087
15.9281	0.004945	0.00281	0.01035	0.00868
15.9381	0.00495	0.00281	0.01036	0.00867
15.948	0.004955	0.00281	0.01036	0.00865
15.958	0.00496	0.002805	0.01037	0.00864
15.9679	0.00496	0.002805	0.01038	0.00863
15.9779	0.004965	0.002805	0.01038	0.00861
15.9879	0.00497	0.002805	0.01039	0.0086
15.9978	0.004975	0.002805	0.01039	0.00859
16.0078	0.00498	0.002805	0.0104	0.00857
16.0177	0.004985	0.002805	0.01041	0.00856
16.0277	0.00499	0.002805	0.01041	0.00854
16.0377	0.00499	0.002805	0.01042	0.00853
16.0476	0.004995	0.002805	0.01043	0.00852
16.0576	0.005	0.002805	0.01043	0.0085
16.0676	0.005005	0.0028	0.01044	0.00849
16.0775	0.00501	0.0028	0.01044	0.00848
16.0875	0.005015	0.0028	0.01045	0.00846
16.0974	0.005015	0.0028	0.01046	0.00845
16.1074	0.00502	0.0028	0.01046	0.00844
16.1174	0.005025	0.0028	0.01047	0.00842
16.1273	0.00503	0.0028	0.01047	0.00841
16.1373	0.005035	0.0028	0.01048	0.00839
16.1472	0.005035	0.0028	0.01048	0.00838
16.1572	0.00504	0.0028	0.01049	0.00837
16.1672	0.005045	0.002795	0.0105	0.00835
16.1771	0.00505	0.002795	0.0105	0.00834
16.1871	0.005055	0.002795	0.01051	0.00833
16.1971	0.005055	0.002795	0.01051	0.00831
16.207	0.00506	0.002795	0.01052	0.0083
16.217	0.005065	0.002795	0.01053	0.00829
16.2269	0.00507	0.002795	0.01053	0.00827
16.2369	0.00507	0.002795	0.01054	0.00826
16.2468	0.005075	0.002795	0.01054	0.00825
16.2568	0.00508	0.002795	0.01055	0.00823
16.2668	0.005085	0.00279	0.01056	0.00822
16.2767	0.00509	0.00279	0.01056	0.00821
16.2867	0.00509	0.00279	0.01057	0.00819
16.2967	0.005095	0.00279	0.01057	0.00818
16.3066	0.0051	0.00279	0.01058	0.00816
16.3166	0.0051	0.00279	0.01059	0.00815
16.3265	0.005105	0.00279	0.01059	0.00814
16.3365	0.00511	0.00279	0.0106	0.00812
16.3465	0.005115	0.00279	0.0106	0.00811
16.3564	0.005115	0.00279	0.01061	0.0081
16.3664	0.00512	0.002785	0.01062	0.00808
16.3763	0.005125	0.002785	0.01062	0.00807
16.3863	0.00513	0.002785	0.01063	0.00806
16.3963	0.00513	0.002785	0.01063	0.00804
16.4062	0.005135	0.002785	0.01064	0.00803
16.4162	0.00514	0.002785	0.01064	0.00802
16.4262	0.00514	0.002785	0.01065	0.008
16.4361	0.005145	0.002785	0.01066	0.00799
16.4461	0.00515	0.002785	0.01066	0.00798
16.456	0.00515	0.002785	0.01067	0.00796
16.466	0.005155	0.002785	0.01067	0.00795
16.476	0.00516	0.00278	0.01068	0.00794
16.4859	0.00516	0.00278	0.01069	0.00792
16.4959	0.005165	0.00278	0.01069	0.00791
16.5058	0.00517	0.00278	0.0107	0.0079
16.5158	0.00517	0.00278	0.0107	0.00788
16.5258	0.005175	0.00278	0.01071	0.00787
16.5357	0.00518	0.00278	0.01071	0.00786
16.5457	0.00518	0.00278	0.01072	0.00784
16.5556	0.005185	0.00278	0.01073	0.00783
16.5656	0.00519	0.00278	0.01073	0.00782
16.5756	0.00519	0.002775	0.01074	0.00781
16.5855	0.005195	0.002775	0.01074	0.00779
16.5955	0.0052	0.002775	0.01075	0.00778
16.6055	0.0052	0.002775	0.01075	0.00777
16.6154	0.005205	0.002775	0.01076	0.00775
16.6254	0.00521	0.002775	0.01077	0.00774
16.6353	0.00521	0.002775	0.01077	0.00773
16.6453	0.005215	0.002775	0.01078	0.00771
16.6553	0.005215	0.002775	0.01078	0.0077
16.6652	0.00522	0.002775	0.01079	0.00769
16.6752	0.005225	0.00277	0.0108	0.00767
16.6852	0.005225	0.00277	0.0108	0.00766
16.6951	0.00523	0.00277	0.01081	0.00765
16.7051	0.00523	0.00277	0.01081	0.00763
16.715	0.005235	0.00277	0.01082	0.00762
16.725	0.005235	0.00277	0.01082	0.00761
16.735	0.00524	0.00277	0.01083	0.0076
16.7449	0.005245	0.00277	0.01084	0.00758
16.7549	0.005245	0.00277	0.01084	0.00757
16.7648	0.00525	0.00277	0.01085	0.00756
16.7748	0.00525	0.002765	0.01085	0.00754
16.7848	0.005255	0.002765	0.01086	0.00753
16.7947	0.005255	0.002765	0.01086	0.00752
16.8047	0.00526	0.002765	0.01087	0.0075
16.8147	0.00526	0.002765	0.01087	0.00749
16.8246	0.005265	0.002765	0.01088	0.00748
16.8346	0.00527	0.002765	0.01089	0.00747
16.8445	0.00527	0.002765	0.01089	0.00745
16.8545	0.005275	0.002765	0.0109	0.00744
16.8645	0.005275	0.002765	0.0109	0.00743
16.8744	0.00528	0.00276	0.01091	0.00741
16.8844	0.00528	0.00276	0.01091	0.0074
16.8943	0.005285	0.00276	0.01092	0.00739
16.9043	0.005285	0.00276	0.01093	0.00738
16.9143	0.00529	0.00276	0.01093	0.00736
16.9242	0.00529	0.00276	0.01094	0.00735
16.9342	0.005295	0.00276	0.01094	0.00734
16.9441	0.005295	0.00276	0.01095	0.00732
16.9541	0.005295	0.00276	0.01095	0.00731
16.9641	0.0053	0.00276	0.01096	0.0073
16.974	0.0053	0.002755	0.01096	0.00729
16.984	0.005305	0.002755	0.01097	0.00727
16.994	0.005305	0.002755	0.01098	0.00726
17.0039	0.00531	0.002755	0.01098	0.00725
17.0139	0.00531	0.002755	0.01099	0.00724
17.0238	0.005315	0.002755	0.01099	0.00722
17.0338	0.005315	0.002755	0.011	0.00721
17.0438	0.00532	0.002755	0.011	0.0072
17.0537	0.00532	0.002755	0.01101	0.00718
17.0637	0.00532	0.002755	0.01101	0.00717
17.0736	0.005325	0.002755	0.01102	0.00716
17.0836	0.005325	0.00275	0.01103	0.00715
17.0936	0.00533	0.00275	0.01103	0.00713
17.1035	0.00533	0.00275	0.01104	0.00712
17.1135	0.00533	0.00275	0.01104	0.00711
17.1234	0.005335	0.00275	0.01105	0.0071
17.1334	0.005335	0.00275	0.01105	0.00708
17.1434	0.00534	0.00275	0.01106	0.00707
17.1533	0.00534	0.00275	0.01106	0.00706
17.1633	0.00534	0.00275	0.01107	0.00705
17.1732	0.005345	0.00275	0.01108	0.00703
17.1832	0.005345	0.002745	0.01108	0.00702
17.1932	0.005345	0.002745	0.01109	0.00701
17.2031	0.00535	0.002745	0.01109	0.007
17.2131	0.00535	0.002745	0.0111	0.00698
17.2231	0.00535	0.002745	0.0111	0.00697
17.233	0.005355	0.002745	0.01111	0.00696
17.243	0.005355	0.002745	0.01111	0.00695
17.2529	0.005355	0.002745	0.01112	0.00693
17.2629	0.00536	0.002745	0.01112	0.00692
17.2729	0.00536	0.002745	0.01113	0.00691
17.2828	0.00536	0.00274	0.01114	0.0069
17.2928	0.005365	0.00274	0.01114	0.00688
17.3027	0.005365	0.00274	0.01115	0.00687
17.3127	0.005365	0.00274	0.01115	0.00686
17.3227	0.00537	0.00274	0.01116	0.00685
17.3326	0.00537	0.00274	0.01116	0.00683
17.3426	0.00537	0.00274	0.01117	0.00682
17.3526	0.00537	0.00274	0.01117	0.00681
17.3625	0.005375	0.00274	0.01118	0.0068
17.3725	0.005375	0.00274	0.01118	0.00678
17.3824	0.005375	0.002735	0.01119	0.00677
17.3924	0.005375	0.002735	0.01119	0.00676
17.4024	0.00538	0.002735	0.0112	0.00675
17.4123	0.00538	0.002735	0.01121	0.00673
17.4223	0.00538	0.002735	0.01121	0.00672
17.4322	0.00538	0.002735	0.01122	0.00671
17.4422	0.005385	0.002735	0.01122	0.0067
17.4522	0.005385	0.002735	0.01123	0.00669
17.4621	0.005385	0.002735	0.01123	0.00667
17.4721	0.005385	0.002735	0.01124	0.00666
17.4821	0.005385	0.00273	0.01124	0.00665
17.492	0.00539	0.00273	0.01125	0.00664
17.502	0.00539	0.00273	0.01125	0.00662
17.5119	0.00539	0.00273	0.01126	0.00661
17.5219	0.00539	0.00273	0.01126	0.0066
17.5319	0.00539	0.00273	0.01127	0.00659
17.5418	0.005395	0.00273	0.01127	0.00658
17.5518	0.005395	0.00273	0.01128	0.00656
17.5617	0.005395	0.00273	0.01128	0.00655
17.5717	0.005395	0.00273	0.01129	0.00654
17.5817	0.005395	0.002725	0.01129	0.00653
17.5916	0.005395	0.002725	0.0113	0.00652
17.6016	0.005395	0.002725	0.01131	0.0065
17.6116	0.0054	0.002725	0.01131	0.00649
17.6215	0.0054	0.002725	0.01132	0.00648
17.6315	0.0054	0.002725	0.01132	0.00647
17.6414	0.0054	0.002725	0.01133	0.00646
17.6514	0.0054	0.002725	0.01133	0.00644
17.6614	0.0054	0.002725	0.01134	0.00643
17.6713	0.0054	0.002725	0.01134	0.00642
17.6813	0.0054	0.00272	0.01135	0.00641
17.6912	0.0054	0.00272	0.01135	0.0064
17.7012	0.005405	0.00272	0.01136	0.00638
17.7112	0.005405	0.00272	0.01136	0.00637
17.7211	0.005405	0.00272	0.01137	0.00636
17.7311	0.005405	0.00272	0.01137	0.00635
17.7411	0.005405	0.00272	0.01138	0.00634
17.751	0.005405	0.00272	0.01138	0.00632
17.761	0.005405	0.00272	0.01139	0.00631
17.7709	0.005405	0.00272	0.01139	0.0063
17.7809	0.005405	0.002715	0.0114	0.00629
17.7908	0.005405	0.002715	0.0114	0.00628
17.8008	0.005405	0.002715	0.01141	0.00626
17.8108	0.005405	0.002715	0.01141	0.00625
17.8207	0.005405	0.002715	0.01142	0.00624
17.8307	0.005405	0.002715	0.01142	0.00623
17.8407	0.005405	0.002715	0.01143	0.00622
17.8506	0.005405	0.002715	0.01143	0.00621
17.8606	0.005405	0.002715	0.01144	0.00619
17.8705	0.005405	0.002715	0.01144	0.00618
17.8805	0.005405	0.00271	0.01145	0.00617
17.8905	0.005405	0.00271	0.01145	0.00616
17.9004	0.005405	0.00271	0.01146	0.00615
17.9104	0.005405	0.00271	0.01146	0.00614
17.9203	0.005405	0.00271	0.01147	0.00612
17.9303	0.005405	0.00271	0.01147	0.00611
17.9403	0.005405	0.00271	0.01148	0.0061
17.9502	0.005405	0.00271	0.01148	0.00609
17.9602	0.005405	0.00271	0.01149	0.00608
17.9702	0.005405	0.00271	0.01149	0.00607
17.9801	0.005405	0.002705	0.0115	0.00605
17.9901	0.005405	0.002705	0.0115	0.00604
18	0.005405	0.002705	0.01151	0.00603
18.01	0.005405	0.002705	0.01151	0.00602
18.02	0.0054	0.002705	0.01152	0.00601
18.0299	0.0054	0.002705	0.01152	0.006
18.0399	0.0054	0.002705	0.01153	0.00598
18.0498	0.0054	0.002705	0.01153	0.00597
18.0598	0.0054	0.002705	0.01154	0.00596
18.0698	0.0054	0.002705	0.01154	0.00595
18.0797	0.0054	0.0027	0.01155	0.00594
18.0897	0.0054	0.0027	0.01155	0.00593
18.0997	0.0054	0.0027	0.01156	0.00591
18.1096	0.0054	0.0027	0.01156	0.0059
18.1196	0.0054	0.0027	0.01157	0.00589
18.1295	0.005395	0.0027	0.01157	0.00588
18.1395	0.005395	0.0027	0.01158	0.00587
18.1495	0.005395	0.0027	0.01158	0.00586
18.1594	0.005395	0.0027	0.01159	0.00585
18.1694	0.005395	0.0027	0.01159	0.00583
18.1793	0.005395	0.002695	0.0116	0.00582
18.1893	0.005395	0.002695	0.0116	0.00581
18.1993	0.00539	0.002695	0.01161	0.0058
18.2092	0.00539	0.002695	0.01161	0.00579
18.2192	0.00539	0.002695	0.01162	0.00578
18.2292	0.00539	0.002695	0.01162	0.00577
18.2391	0.00539	0.002695	0.01163	0.00576
18.2491	0.00539	0.002695	0.01163	0.00574
18.259	0.00539	0.002695	0.01164	0.00573
18.269	0.005385	0.002695	0.01164	0.00572
18.279	0.005385	0.00269	0.01165	0.00571
18.2889	0.005385	0.00269	0.01165	0.0057
18.2989	0.005385	0.00269	0.01165	0.00569
18.3088	0.005385	0.00269	0.01166	0.00568
18.3188	0.005385	0.00269	0.01166	0.00567
18.3288	0.00538	0.00269	0.01167	0.00565
18.3387	0.00538	0.00269	0.01167	0.00564
18.3487	0.00538	0.00269	0.01168	0.00563
18.3587	0.00538	0.00269	0.01168	0.00562
18.3686	0.00538	0.00269	0.01169	0.00561
18.3786	0.005375	0.002685	0.01169	0.0056
18.3885	0.005375	0.002685	0.0117	0.00559
18.3985	0.005375	0.002685	0.0117	0.00558
18.4084	0.005375	0.002685	0.01171	0.00557
18.4184	0.005375	0.002685	0.01171	0.00555
18.4284	0.00537	0.002685	0.01172	0.00554
18.4383	0.00537	0.002685	0.01172	0.00553
18.4483	0.00537	0.002685	0.01173	0.00552
18.4583	0.00537	0.002685	0.01173	0.00551
18.4682	0.005365	0.002685	0.01173	0.0055
18.4782	0.005365	0.00268	0.01174	0.00549
18.4881	0.005365	0.00268	0.01174	0.00548
18.4981	0.005365	0.00268	0.01175	0.00547
18.5081	0.005365	0.00268	0.01175	0.00546
18.518	0.00536	0.00268	0.01176	0.00544
18.528	0.00536	0.00268	0.01176	0.00543
18.5379	0.00536	0.00268	0.01177	0.00542
18.5479	0.00536	0.00268	0.01177	0.00541
18.5579	0.005355	0.00268	0.01178	0.0054
18.5678	0.005355	0.00268	0.01178	0.00539
18.5778	0.005355	0.002675	0.01178	0.00538
18.5878	0.005355	0.002675	0.01179	0.00537
18.5977	0.00535	0.002675	0.01179	0.00536
18.6077	0.00535	0.002675	0.0118	0.00535
18.6176	0.00535	0.002675	0.0118	0.00534
18.6276	0.00535	0.002675	0.01181	0.00532
18.6376	0.005345	0.002675	0.01181	0.00531
18.6475	0.005345	0.002675	0.01182	0.0053
18.6575	0.005345	0.002675	0.01182	0.00529
18.6674	0.005345	0.002675	0.01183	0.00528
18.6774	0.00534	0.00267	0.01183	0.00527
18.6874	0.00534	0.00267	0.01183	0.00526
18.6973	0.00534	0.00267	0.01184	0.00525
18.7073	0.00534	0.00267	0.01184	0.00524
18.7172	0.005335	0.00267	0.01185	0.00523
18.7272	0.005335	0.00267	0.01185	0.00522
18.7372	0.005335	0.00267	0.01186	0.00521
18.7471	0.005335	0.00267	0.01186	0.0052
18.7571	0.00533	0.00267	0.01187	0.00519
18.7671	0.00533	0.00267	0.01187	0.00517
18.777	0.00533	0.002665	0.01187	0.00516
18.787	0.005325	0.002665	0.01188	0.00515
18.7969	0.005325	0.002665	0.01188	0.00514
18.8069	0.005325	0.002665	0.01189	0.00513
18.8169	0.005325	0.002665	0.01189	0.00512
18.8268	0.00532	0.002665	0.0119	0.00511
18.8368	0.00532	0.002665	0.0119	0.0051
18.8468	0.00532	0.002665	0.0119	0.00509
18.8567	0.005315	0.002665	0.01191	0.00508
18.8667	0.005315	0.002665	0.01191	0.00507
18.8766	0.005315	0.00266	0.01192	0.00506
18.8866	0.005315	0.00266	0.01192	0.00505
18.8966	0.00531	0.00266	0.01193	0.00504
18.9065	0.00531	0.00266	0.01193	0.00503
18.9165	0.00531	0.00266	0.01193	0.00502
18.9264	0.005305	0.00266	0.01194	0.00501
18.9364	0.005305	0.00266	0.01194	0.005
18.9464	0.005305	0.00266	0.01195	0.00499
18.9563	0.005305	0.00266	0.01195	0.00498
18.9663	0.0053	0.00266	0.01196	0.00497
18.9763	0.0053	0.002655	0.01196	0.00496
18.9862	0.0053	0.002655	0.01196	0.00494
18.9962	0.005295	0.002655	0.01197	0.00493
19.0061	0.005295	0.002655	0.01197	0.00492
19.0161	0.005295	0.002655	0.01198	0.00491
19.0261	0.005295	0.002655	0.01198	0.0049
19.036	0.00529	0.002655	0.01199	0.00489
19.046	0.00529	0.002655	0.01199	0.00488
19.0559	0.00529	0.002655	0.01199	0.00487
19.0659	0.005285	0.002655	0.012	0.00486
19.0759	0.005285	0.00265	0.012	0.00485
19.0858	0.005285	0.00265	0.01201	0.00484
19.0958	0.005285	0.00265	0.01201	0.00483
19.1057	0.00528	0.00265	0.01201	0.00482
19.1157	0.00528	0.00265	0.01202	0.00481
19.1257	0.00528	0.00265	0.01202	0.0048
19.1356	0.005275	0.00265	0.01203	0.00479
19.1456	0.005275	0.00265	0.01203	0.00478
19.1556	0.005275	0.00265	0.01204	0.00477
19.1655	0.005275	0.00265	0.01204	0.00476
19.1755	0.00527	0.002645	0.01204	0.00475
19.1854	0.00527	0.002645	0.01205	0.00474
19.1954	0.00527	0.002645	0.01205	0.00473
19.2054	0.005265	0.002645	0.01206	0.00472
19.2153	0.005265	0.002645	0.01206	0.00471
19.2253	0.005265	0.002645	0.01206	0.0047
19.2352	0.005265	0.002645	0.01207	0.00469
19.2452	0.00526	0.002645	0.01207	0.00468
19.2552	0.00526	0.002645	0.01208	0.00467
19.2651	0.00526	0.002645	0.01208	0.00466
19.2751	0.005255	0.00264	0.01208	0.00465
19.285	0.005255	0.00264	0.01209	0.00464
19.295	0.005255	0.00264	0.01209	0.00463
19.305	0.005255	0.00264	0.0121	0.00462
19.3149	0.00525	0.00264	0.0121	0.00461
19.3249	0.00525	0.00264	0.0121	0.0046
19.3348	0.00525	0.00264	0.01211	0.00459
19.3448	0.00525	0.00264	0.01211	0.00458
19.3548	0.005245	0.00264	0.01212	0.00457
19.3647	0.005245	0.00264	0.01212	0.00456
19.3747	0.005245	0.002635	0.01212	0.00455
19.3847	0.005245	0.002635	0.01213	0.00454
19.3946	0.00524	0.002635	0.01213	0.00453
19.4046	0.00524	0.002635	0.01213	0.00452
19.4145	0.00524	0.002635	0.01214	0.00451
19.4245	0.005235	0.002635	0.01214	0.0045
19.4345	0.005235	0.002635	0.01215	0.00449
19.4444	0.005235	0.002635	0.01215	0.00449
19.4544	0.005235	0.002635	0.01215	0.00448
19.4643	0.00523	0.002635	0.01216	0.00447
19.4743	0.00523	0.002635	0.01216	0.00446
19.4843	0.00523	0.00263	0.01217	0.00445
19.4942	0.00523	0.00263	0.01217	0.00444
19.5042	0.005225	0.00263	0.01217	0.00443
19.5142	0.005225	0.00263	0.01218	0.00442
19.5241	0.005225	0.00263	0.01218	0.00441
19.5341	0.005225	0.00263	0.01218	0.0044
19.544	0.005225	0.00263	0.01219	0.00439
19.554	0.00522	0.00263	0.01219	0.00438
19.564	0.00522	0.00263	0.0122	0.00437
19.5739	0.00522	0.00263	0.0122	0.00436
19.5839	0.00522	0.002625	0.0122	0.00435
19.5938	0.005215	0.002625	0.01221	0.00434
19.6038	0.005215	0.002625	0.01221	0.00433
19.6138	0.005215	0.002625	0.01221	0.00432
19.6237	0.005215	0.002625	0.01222	0.00431
19.6337	0.00521	0.002625	0.01222	0.0043
19.6437	0.00521	0.002625	0.01222	0.00429
19.6536	0.00521	0.002625	0.01223	0.00429
19.6636	0.00521	0.002625	0.01223	0.00428
19.6735	0.00521	0.002625	0.01224	0.00427
19.6835	0.005205	0.00262	0.01224	0.00426
19.6935	0.005205	0.00262	0.01224	0.00425
19.7034	0.005205	0.00262	0.01225	0.00424
19.7134	0.005205	0.00262	0.01225	0.00423
19.7233	0.005205	0.00262	0.01225	0.00422
19.7333	0.0052	0.00262	0.01226	0.00421
19.7433	0.0052	0.00262	0.01226	0.0042
19.7532	0.0052	0.00262	0.01226	0.00419
19.7632	0.0052	0.00262	0.01227	0.00418
19.7732	0.0052	0.00262	0.01227	0.00417
19.7831	0.0052	0.002615	0.01227	0.00417
19.7931	0.005195	0.002615	0.01228	0.00416
19.803	0.005195	0.002615	0.01228	0.00415
19.813	0.005195	0.002615	0.01229	0.00414
19.8229	0.005195	0.002615	0.01229	0.00413
19.8329	0.005195	0.002615	0.01229	0.00412
19.8429	0.005195	0.002615	0.0123	0.00411
19.8528	0.00519	0.002615	0.0123	0.0041
19.8628	0.00519	0.002615	0.0123	0.00409
19.8728	0.00519	0.002615	0.01231	0.00408
19.8827	0.00519	0.00261	0.01231	0.00407
19.8927	0.00519	0.00261	0.01231	0.00407
19.9027	0.00519	0.00261	0.01232	0.00406
[truncated: 58,431 more rows]
